# Supplementary material for: Measure transcript integrity using RNA-seq data
Source: BMC Bioinformatics. 2016 Feb 3;17:58. doi: 10.1186/s12859-016-0922-z (PMC4739097; doi:10.1186/s12859-016-0922-z)
Supplement: Additional file 1: Table S1. — Twelve RNA-seq datasets generated from human brain Glioblastoma (GBM) cell line2. Accession number, RNA Integrity Numbers (RIN), the median Transcript Integrity Numbers (medTIN), total read pairs, read pairs with mapping quality > 30, and number of genes with at least 10 reads are listed. (XLS 7 kb) [file 12859_2016_922_MOESM1_ESM.xls]

## Sheet: Table_S1
Supplementary Table 1. Twelve RNA-seq datasets generated from human brain Glioblastoma (GBM) cell line. Accession number, RNA Integrity Numbers (RIN), and the median Transcript Integrity Numbers (medTIN) are listed.
Accession	RIN	medTIN	Read_pairs (total)	Read_pairs (mapq>30)	Genes with at leat 10 reads (Total = 27646)
SRR873822	10	76.9403	21281405	20439857	15958
SRR873834	10	76.6276	17323038	16657313	15773
SRR873838	10	75.8319	18971314	18243746	15912
SRR879615	8	68.2794	14002495	13353573	15296
SRR879800	8	71.1898	14781883	14142616	15552
SRR880070	6	62.3149	10416173	9905049	14989
SRR880232	6	59.9085	13582060	12609630	15271
SRR881272	6	62.8084	16631947	15752845	15496
SRR881451	4	52.5656	17413673	16468456	15489
SRR881672	4	48.5937	13212409	12183590	15080
SRR881852	4	52.3605	9567678	8972318	14691
SRR881985	2	21.9655	12486633	11696194	14816
