# Supplementary material for: Measure transcript integrity using RNA-seq data
Source: BMC Bioinformatics. 2016 Feb 3;17:58. doi: 10.1186/s12859-016-0922-z (PMC4739097; doi:10.1186/s12859-016-0922-z)
Supplement: Additional file 2: Table S2. — Twenty RNA-seq datasets generated from human peripheral blood mononuclear cell (PBMC)1. Accession number, RNA Integrity Numbers (RIN), and the median Transcript Integrity Numbers (medTIN), total reads, total reads with mapping quality >30, and number of gene with at least 10 reads are listed. The PBMC samples were stored at room temperature for 0 h, 12 h, 24 h, 48 h and 84 h. Each time point contains 4 individuals (replicates). (XLS 9 kb) [file 12859_2016_922_MOESM2_ESM.xls]

## Sheet: Table_S2
Supplementary Table 2. Twenty RNA-seq datasets generated from human peripheral blood mononuclear cell (PBMC)1. Accession number, RNA Integrity Numbers (RIN), and the median Transcript Integrity Numbers (medTIN) are listed. The PBMC samples were stored at room temperature for 0 hours, 12 hours, 24 hours, 48 hours and 84 hours. Each time point contains 4 individuals (replicates).
Accessions	Time(hr)	Individual	RIN	medTIN	Total reads	Reads (mapq>30)	Genes with at leat 10 reads (Total = 27646)
SRR1300791 SRR1300792	0	1	9.1	51.0805	25600819	17536524	15170
SRR1300801 SRR1300802	0	2	9.2	46.5384	22742659	14698038	14469
SRR1300811 SRR1300812	0	3	9.4	44.7973	14714366	10251636	14192
SRR1300821 SRR1300822	0	4	9.3	54.2035	30233949	20875046	15477
SRR1300793 SRR1300794	12	1	7.7	49.7053	27681625	17840826	15009
SRR1300803 SRR1300804	12	2	8	50.6073	24615629	17665114	14971
SRR1300813 SRR1300814	12	3	8.3	48.507	23888565	14756168	14632
SRR1300823 SRR1300824	12	4	7.7	40.1313	20073856	12007236	14244
SRR1300795 SRR1300796	24	1	6.4	47.071	22719297	14238657	14674
SRR1300805 SRR1300806	24	2	5.7	42.5115	21247256	12081887	14262
SRR1300815 SRR1300816	24	3	6.3	48.7722	30329855	17263390	14929
SRR1300825 SRR1300826	24	4	6.5	45.8171	25348580	14869461	14769
SRR1300797 SRR1300798	48	1	5.2	38.8977	22715247	12410608	13828
SRR1300807 SRR1300808	48	2	4.4	35.9815	23250457	13697967	13725
SRR1300817 SRR1300818	48	3	4.9	41.7497	33142886	19471902	13817
SRR1300827 SRR1300828	48	4	5.1	39.7449	22313056	12916378	14043
SRR1300799 SRR1300800	84	1	4.7	26.9595	15283382	8344526	12500
SRR1300809 SRR1300810	84	2	2.8	13.1049	33720941	4129306	9743
SRR1300819 SRR1300820	84	3	3.7	28.3825	17294922	8602174	12715
SRR1300829 SRR1300830	84	4	3.9	30.5103	20138126	10719913	13166
