# Supplementary material for: Measure transcript integrity using RNA-seq data
Source: BMC Bioinformatics. 2016 Feb 3;17:58. doi: 10.1186/s12859-016-0922-z (PMC4739097; doi:10.1186/s12859-016-0922-z)
Supplement: Additional file 3: Table S3. — 120 RNA-seq datasets generated from clinical tissues of human metastatic castration resistant prostate cancers (mCRPC). Sample ID, RNA Integrity Numbers (RIN), the median Transcript Integrity Numbers (medTIN), total read pairs, read pairs with mapping quality > 30, and number of genes with at least 10 reads are listed. “B” = Blood, “T” = Metastatic soft tumor tissue, “N” = Metastatic bone site, “V1” = Visit 1, “V2” = Visit 2. (XLS 22 kb) [file 12859_2016_922_MOESM3_ESM.xls]

## Sheet: Table_S3
Supplementary Table 3. 120 RNA-seq datasets generated from clinical tissues of human metastatic castration resistant prostate cancers (mCRPC). Sample ID, RNA Integrity Numbers (RIN), and the median Transcript Integrity Numbers (medTIN) are listed. "B" = Blood, "T" = Metastatic soft tumor tissue, "N"= Metastatic bone site, "V1" = Visit 1, "V2" = Visit 2.
Sample_ID	RIN	medTIN	Read_pairs (total)	Read_pairs (mapq>30)	Genes with at leat 10 reads (Total = 27646)
EX140390_V1B	8	79.997	52895375	49210658	18069
EX140390_V1T	4.8	54.0693	66851143	66140510	18990
EX148171_V1N	2.5	27.4521	36263714	36058478	16058
EX148171_V2B	8.1	75.0221	38618372	34628249	16697
EX149585_V1N	3.1	65.8743	71457269	70674596	20143
EX161328_V1B	8.4	80.2709	66727242	62036649	18494
EX161328_V1N	6.7	71.4692	65091090	64600101	20576
EX161328_V2B	8.7	79.1827	53590237	51232133	18006
EX161328_V2N	3	63.9521	64694833	64176164	20448
EX169278_V1B	9.1	79.4696	54490452	49940526	17792
EX169278_V1T	7.3	79.1417	59287448	58838648	19502
EX169285_V1B	8.7	81.185	56933034	55601442	18471
EX169285_V1N	7.9	82.5504	78953480	78442247	20962
EX169285_V2B	8.6	78.2215	52967002	50059136	17539
EX169285_V2N	2.4	26.9965	35668613	35379508	14596
EX170045_V1B	9.2	78.3624	47740806	44442775	17378
EX170045_V1N	8.1	82.3254	72434146	71971443	20700
EX170637_V1B	8.5	78.7733	48629773	46235644	18100
EX170637_V2N	2.5	20.9533	63532794	63158772	11459
EX171517_V1B	8.3	78.2319	49344536	46463331	18461
EX171517_V2B	8.2	78.9728	52811532	50298456	17968
EX171517_V2N	2.2	46.9809	38269611	37949927	19278
EX171719_V1B	8.3	79.8442	55585981	53335795	18246
EX171719_V1T	8.8	81.7746	75429668	74929359	20013
EX171721_V1B	8.1	78.8696	61346187	58489322	18368
EX171721_V1N	9.1	81.6263	69114479	68694011	20347
EX171721_V2B	7.6	79.8701	56431071	54333143	18125
EX171721_V2N	2.4	29.9402	57823824	57400563	18730
EX171730_V2T	7.7	77.9062	48494771	48151469	19645
EX172587_V1N	2.3	60.3577	69265943	68851576	19626
EX172587_V2N	2.6	72.5092	53678879	52384641	19450
EX172588_V1B	8.5	79.0041	48465194	46140575	18178
EX172588_V1N	7.9	80.0611	68191104	67759064	20416
EX172599_V1B	8.4	79.6709	52894148	50060787	18014
EX172599_V1N	2.4	72.5615	53276997	50412418	17481
EX172638_V1B	9.2	78.9164	46570302	40020485	17432
EX172638_V2B	8.5	79.1698	55117961	51627456	17755
EX172638_V2N	2.8	58.24	62309783	61807002	19873
EX172643_V1B	7.1	77.4349	42934724	42320063	18279
EX172643_V1T	5.9	74.1091	62994540	62121068	19231
EX172643_V2B	7.6	76.0265	47696991	45766661	18023
EX172643_V2T	6.5	77.3905	66630969	66130688	19909
EX173539_V1B	8.5	79.6837	58693666	54919737	18142
EX173539_V1T	7.3	79.0878	57362021	56982162	20123
EX173539_V2T	7.2	60.1549	49153943	48811854	19973
EX173983_V1B	8.6	78.911	56678630	54720244	17905
EX173983_V1N	2.4	33.9047	55926856	54741009	16243
EX173983_V2N	2.5	21.4585	66725669	66317744	14204
EX174177_V2T	3.3	68.3459	54512172	53714895	17958
EX174179_V1N	2.4	51.7269	39066304	38730695	16222
EX174179_V2N	2.9	66.4282	29431475	27093011	17148
EX174250_V2B	8.8	79.4345	47413836	45611338	17905
EX174250_V2T	7.8	80.8089	54741819	54384124	19737
EX175931_V1B	8.8	77.6926	47937811	44518086	17539
EX175931_V2B	8.1	80.051	58832980	56876692	18090
EX175931_V2N	2.2	48.0352	56278351	55879725	20466
EX176166_V1B	8	77.399	39880860	39052688	17302
EX176166_V2B	8.4	78.4803	50601057	47740666	17529
EX176249_V1B	8.6	78.0685	45283735	39194226	17415
EX176249_V2B	8.9	78.7728	52312199	46772723	17600
EX176538_V1B	8.7	78.0529	58952122	53754228	18170
EX176538_V1T	6.9	76.2679	68982753	68497987	19366
EX176538_V2B	8.5	78.3422	57652679	54890845	17830
EX176565_V1B	8.5	77.3437	52534702	49687107	17898
EX176565_V1T	5.3	77.4445	66366961	65884865	20258
EX176565_V2B	6.5	71.6298	53123751	49049834	16688
EX176565_V2T	2.6	49.8523	51853650	51290159	16401
EX176626_V1B	7.6	77.2546	47556515	46116540	17971
EX176626_V1T	5.7	68.3289	48576031	48198693	20071
EX176718_V1B	8.3	77.7341	56647036	54178644	17949
EX176718_V2B	8	77.7632	61884742	59856092	17736
EX176718_V2N	2.3	66.8213	52731279	52441626	18244
EX176721_V1B	8.6	77.342	61869341	57569641	17899
EX176721_V1N	2.4	23.8593	50172138	49784827	17154
EX176721_V2B	8.4	79.3896	56452509	52473535	17699
EX176721_V2N	2.4	49.9583	50964289	50541868	16865
EX176795_V1B	8.9	79.9656	55306850	52916266	18319
EX176795_V1N	4.4	72.1102	58277059	57969539	19634
EX176795_V2B	8.9	80.2188	59713426	58080243	18413
EX176795_V2N	8.8	82.3708	76285534	75860362	20378
EX177059_V1B	8	78.4997	50445557	46790743	17486
EX177059_V1N	5	76.8581	51570469	49986429	20162
EX177059_V2B	8.5	77.7611	45830145	42911854	17238
EX177059_V2N	5.6	80.8056	55796568	54052172	19607
EX177392_V1B	7.6	68.5404	55518659	49845803	15603
EX177392_V1N	7.1	78.8525	55438736	53028824	18689
EX177392_V2N	2.5	72.1647	50927481	49644854	18354
EX177547_V1B	8.1	79.9647	62539339	61642324	18208
EX177547_V1T	8.1	77.9045	61618799	61143972	19181
EX177547_V2B	8.8	79.7884	59590129	57406224	18083
EX177547_V2N	2.4	39.013	51292626	50954343	16374
EX177564_V1B	8	76.1697	51760611	46487165	17334
EX177564_V2B	8.5	78.5653	58831491	54898667	17902
EX177564_V2T	2.5	74.2289	49384085	48871891	20717
EX177582_V1B	8.7	81.2901	65055854	64024754	18753
EX177582_V1N	2.4	21.8421	21402800	21285999	13056
EX177582_V2B	9.1	81.2551	69488117	67340046	18818
EX177603_V1B	8.3	79.926	117120846	110111987	19293
EX177603_V1T	8.4	79.3159	72240032	71748703	19410
EX177603_V2B	9.2	80.3614	71508346	68578473	18508
EX177721_V1B	8.7	78.838	69510627	64391678	18351
EX177721_V2B	9.1	78.0655	50400011	45950907	17507
EX177721_V2N	2.4	67.5795	60248085	59536033	18828
EX177867_V1B	8.6	81.342	71346020	70472961	19025
EX177867_V1N	6.1	73.1158	66577269	66151113	20068
EX177867_V2B	8.7	81.0241	68175562	67036836	19788
EX178001_V1B	6.9	80.6125	61003705	58847014	18373
EX178001_V1N	8.7	79.2158	72932471	72384876	19047
EX178108_V1B	9	80.2602	53088299	51665331	18200
EX178108_V1N	2.4	31.1446	62389023	61744717	16466
EX178641_V1B	8.1	78.5499	53461569	51057316	18191
EX178641_V1T	7.4	77.6172	65160599	64627562	19238
EX178643_V1B	9.2	79.2073	54316486	50664552	17851
EX178643_V1N	2.4	60.7119	38742609	38469421	17782
EX178682_V1B	8.9	80.9443	61308627	59362285	18471
EX178682_V1N	2.7	71.5524	54567834	54164410	19707
EX178815_V1B	8.8	78.7852	44305882	42349572	17855
EX178815_V1N	2.4	70.1662	55075120	54559082	19602
EX178996_V1B	5.6	77.591	45810550	41809033	17250
EX178996_V1N	2.5	39.2367	41431310	40890968	17404
