# Supplementary material for: Measure transcript integrity using RNA-seq data
Source: BMC Bioinformatics. 2016 Feb 3;17:58. doi: 10.1186/s12859-016-0922-z (PMC4739097; doi:10.1186/s12859-016-0922-z)
Supplement: Additional file 14: Table S4. — List of 10 low RIN/medTIN mCRPC and 10 higher RIN/medTIN mCRPC samples used for differential expression analysis. “N” = Metastatic bone site, “V1” = Visit 1. Whole datasets are available with accession # GSM1722952. (XLS 97 kb) [file 12859_2016_922_MOESM14_ESM.xls]

## Sheet: Table_S5
Supplementary Table 5. edgeR detected 665 differentially expressed genes (FDR cutoff = 0.01) in mCRPC samples (without TIN correction). FC = Fold Change; CPM = Count Per Million; FDR = False Discovery Rate.
Gene coordinates and symbol	logFC	logCPM	Pvalue	FDR
chr1:153591275:153606568:S100A13	-2.90927	7.47401	3.79699e-13	3.71459e-09
chr10:88728187:88730666:ADIRF	-3.41678	7.07343	2.41628e-10	1.18192e-06
chr11:65265232:65273939:MALAT1	2.09281	11.9873	8.43155e-10	2.74953e-06
chr19:36641823:36643771:COX7A1	-5.00477	7.32481	3.42427e-09	8.3749e-06
chr11:111783459:111784817:HSPB2	-3.39219	4.68082	6.2076e-09	1.02974e-05
chr11:71725336:71731956:LOC100128494	2.121	7.26932	6.31547e-09	1.02974e-05
chr10:81892257:81904784:PLAC9	-2.90387	5.79227	9.87061e-09	1.37949e-05
chr11:134022336:134094426:NCAPD3	2.37775	6.10811	1.47359e-08	1.80202e-05
chr19:52392487:52408305:ZNF649	3.12196	5.36275	2.02839e-08	2.02951e-05
chr14:94594117:94595957:IFI27L2	-2.61513	5.41484	2.22658e-08	2.02951e-05
chr2:85811530:85820511:VAMP5	-2.38276	5.64794	2.35124e-08	2.02951e-05
chr22:24108020:24110159:CHCHD10	-1.87484	5.43094	2.48944e-08	2.02951e-05
chr11:77532207:77583398:AAMDC	-1.87334	4.77727	2.85445e-08	2.092e-05
chr19:60950:70966:WASH5P	2.19972	3.96191	3.00007e-08	2.092e-05
chr12:53491435:53496128:IGFBP6	-3.20082	5.07577	3.20761e-08	2.092e-05
chr19:12721731:12740676:ZNF791	2.03326	3.33651	3.85645e-08	2.35798e-05
chr14:105953256:105955124:CRIP1	-2.44248	6.85156	4.35748e-08	2.38536e-05
chr1:156182778:156213123:PMF1-BGLAP	-4.09675	9.49298	4.38889e-08	2.38536e-05
chr19:21324839:21368805:ZNF431	1.57739	3.88395	4.87643e-08	2.51085e-05
chr22:31500762:31503551:SELM	-2.17644	6.2042	6.64206e-08	3.24896e-05
chr1:13910251:13944452:PDPN	-3.47178	4.41415	7.73749e-08	3.60456e-05
chr16:56642477:56643409:MT2A	-2.38431	6.76866	9.54575e-08	4.24482e-05
chr17:46103532:46115168:COPZ2	-2.34232	5.8058	1.07716e-07	4.58166e-05
chr20:52183609:52199636:ZNF217	2.31526	6.82366	1.37868e-07	5.61984e-05
chr11:35453375:35551848:PAMR1	-2.70233	3.71241	1.63416e-07	6.3948e-05
chr19:35629692:35633959:FXYD1	-3.5938	5.1823	1.85749e-07	6.98917e-05
chr1:168664694:168698442:DPT	-2.51096	6.57516	2.05173e-07	7.43409e-05
chr11:839720:842529:POLR2L	-2.06205	7.3009	2.32727e-07	7.88532e-05
chr17:34310691:34329084:CCL15-CCL14	-2.67558	5.39683	2.44269e-07	7.88532e-05
chr17:34310691:34313764:CCL14	-2.68005	5.3927	2.49358e-07	7.88532e-05
chr2:110969105:110980517:LINC00116	-2.80077	5.19089	2.49867e-07	7.88532e-05
chr8:62200524:62414204:CLVS1	-1.82878	4.2331	2.67575e-07	8.18028e-05
chr5:9546311:9550409:SNHG18	-2.28929	2.98598	2.76723e-07	8.20358e-05
chr7:74071990:74175022:GTF2I	1.96263	5.20158	2.98942e-07	8.53533e-05
chr18:32820993:32838397:ZNF397	1.71072	4.43227	3.05363e-07	8.53533e-05
chr7:150035406:150038763:RARRES2	-3.09053	5.40918	3.33946e-07	9.00405e-05
chr17:1420212:1421390:PITPNA-AS1	-1.54627	4.09883	3.4054e-07	9.00405e-05
chr19:17513747:17516457:BST2	-4.06086	8.38876	3.89554e-07	0.00010029
chr15:74466086:74469212:ISLR	-2.65664	5.61862	4.19579e-07	0.000103534
chr2:86253450:86333278:POLR1A	1.59411	5.17913	4.23323e-07	0.000103534
chr1:156211950:156213123:BGLAP	-4.45311	9.70807	4.54957e-07	0.000108557
chr17:9153787:9479275:STX8	-1.45447	5.11771	4.747e-07	0.000110571
chr14:24439082:24475617:DHRS4L2	-1.77248	4.86731	5.09188e-07	0.000115846
chr19:52567718:52599018:ZNF841	1.80787	5.46406	5.42537e-07	0.000120628
chr17:6919136:6922973:MIR497HG	-1.52968	5.08257	5.84271e-07	0.000127021
chr1:861120:879961:SAMD11	-2.08818	6.01032	6.10329e-07	0.000129801
chr21:30300465:30365277:LTN1	2.17737	6.06157	7.50939e-07	0.000154663
chr11:63341943:63381941:PLA2G16	-1.82524	5.37051	7.58849e-07	0.000154663
chr10:135168657:135171529:FUOM	-2.00477	3.29863	7.77355e-07	0.000155201
chr7:99949940:99951559:PVRIG2P	1.53721	5.0103	8.63061e-07	0.000164093
chr2:37208152:37311485:HEATR5B	1.55049	6.07975	8.77734e-07	0.000164093
chr1:150244686:150253335:C1ORF54	-2.09867	4.63784	8.90348e-07	0.000164093
chr21:37507262:37518860:CBR3	-2.0595	4.77464	8.97232e-07	0.000164093
chr19:38123388:38146313:ZFP30	1.91644	4.11896	9.21634e-07	0.000164093
chr11:77377273:77531880:RSF1	1.64818	4.9408	9.2919e-07	0.000164093
chr19:59070552:59086164:MZF1-AS1	1.45752	3.37986	9.67373e-07	0.000164093
chr19:21473961:21512241:ZNF708	1.75924	4.48616	9.88723e-07	0.000164093
chr19:54972977:54974894:LENG9	-2.28675	6.38991	9.89384e-07	0.000164093
chrX:39910498:40036582:BCOR	1.90206	6.47933	9.97614e-07	0.000164093
chr19:11925106:11946016:ZNF440	1.44173	4.42846	1.02688e-06	0.000164093
chr16:88797587:88807833:LOC100289580	1.87657	3.87327	1.03049e-06	0.000164093
chr2:232578023:232578105:MIR1244-2	-1.789	7.37391	1.07163e-06	0.000164093
chr2:232578023:232578105:MIR1244-3	-1.789	7.37391	1.0723e-06	0.000164093
chr2:232578023:232578105:MIR1244-1	-1.789	7.37391	1.07349e-06	0.000164093
chr11:46765083:46867859:CKAP5	1.61032	6.49713	1.20178e-06	0.00017825
chrX:70338405:70362304:MED12	1.54589	6.07369	1.20255e-06	0.00017825
chr6:28089572:28105094:ZSCAN16-AS1	-1.67804	3.683	1.31121e-06	0.000191457
chr1:948846:949919:ISG15	-3.69695	7.79443	1.41841e-06	0.000201495
chr9:127620157:127624240:RPL35	-2.00889	10.1425	1.44139e-06	0.000201495
chr1:212606228:212619721:NENF	-1.87069	6.87941	1.44175e-06	0.000201495
chr8:144718182:144735900:ZNF623	1.63841	4.59711	1.55545e-06	0.000214323
chr16:1290677:1292555:TPSAB1	-3.5123	4.96558	1.76542e-06	0.000236688
chr2:113342035:113346617:CHCHD5	-1.54045	4.29922	1.76615e-06	0.000236688
chr4:666224:668127:ATP5I	-1.871	7.58434	1.93079e-06	0.000252787
chr5:150399998:150408554:GPX3	-2.72626	6.34136	1.93795e-06	0.000252787
chr10:5005453:5020158:AKR1C1	-2.64526	3.99485	2.30582e-06	0.000296813
chr5:131520568:131528498:P4HA2-AS1	-2.14067	3.52578	2.37544e-06	0.000299745
chr14:23299091:23304246:MRPL52	-1.39145	5.57375	2.38987e-06	0.000299745
chr16:67261015:67263182:TMEM208	-1.38235	5.57542	2.46023e-06	0.000304664
chr20:44034632:44039250:DBNDD2	-1.91583	5.05877	2.49405e-06	0.000304991
chr20:43991808:44039250:SYS1-DBNDD2	-1.68915	5.11771	2.62259e-06	0.00031675
chr5:14581890:14616287:FAM105A	2.7866	6.8368	2.69192e-06	0.00031816
chr16:50099880:50139375:HEATR3	1.65326	4.24772	2.74071e-06	0.00031816
chr13:52586522:52603780:ALG11	1.98929	4.23878	2.75295e-06	0.00031816
chr5:167982627:168006614:PANK3	1.70823	5.03149	2.76435e-06	0.00031816
chr7:140396480:140406446:NDUFB2	-1.768	7.40552	2.81456e-06	0.000320172
chr16:3072620:3074287:HCFC1R1	-1.70985	5.97139	2.92655e-06	0.000329086
chr3:186838740:186857263:RPL39L	-2.31777	2.60585	3.1979e-06	0.000353461
chr10:115614390:115672265:NHLRC2	2.05922	4.59615	3.21558e-06	0.000353461
chrX:56763220:56764017:UQCRBP1	-1.68755	4.86007	3.36268e-06	0.000365523
chr5:14143828:14509458:TRIO	1.81012	6.16248	3.56015e-06	0.000380291
chr22:41488613:41576081:EP300	1.62506	6.76074	3.57629e-06	0.000380291
chr5:131593350:131609147:PDLIM4	-2.42896	3.45511	3.68345e-06	0.000387475
chr16:1278335:1280185:TPSB2	-3.82244	5.63635	3.74183e-06	0.000387629
chr7:135242661:135333499:NUP205	1.4368	5.80638	3.76416e-06	0.000387629
chr13:76099349:76123575:COMMD6	-1.45611	6.80736	4.06607e-06	0.000410405
chr16:2014996:2015505:SNHG9	-1.91165	4.20735	4.10065e-06	0.000410405
chr7:156931654:157062066:UBE3C	1.40289	6.15801	4.11119e-06	0.000410405
chr11:111779343:111783937:CRYAB	-3.53432	7.36688	4.1737e-06	0.000410491
chr7:6012869:6048737:PMS2	1.376	3.60625	4.20771e-06	0.000410491
chr6:31981517:31981961:STK19	-1.73987	2.90478	4.23792e-06	0.000410491
chr11:57295935:57298232:TIMM10	-1.59623	5.44063	4.29841e-06	0.000411907
chr3:9439383:9519838:SETD5	1.46761	6.83128	4.38207e-06	0.000411907
chr1:27992571:27998724:IFI6	-2.46576	7.59371	4.42317e-06	0.000411907
chr16:2821414:2827297:TCEB2	-1.66084	7.97256	4.46063e-06	0.000411907
chr7:44040488:44049723:SPDYE1	2.03972	1.00884	4.46306e-06	0.000411907
chr1:209848669:209849735:G0S2	-3.37759	4.96395	4.50916e-06	0.000412273
chr13:28519342:28519710:ATP5EP2	-1.76884	2.42239	4.56774e-06	0.000413761
chr14:94577078:94583036:IFI27	-2.56859	6.3699	4.876e-06	0.000435816
chr3:46919235:46945289:PTH1R	-2.83256	7.31314	4.90032e-06	0.000435816
chr19:36208920:36229781:KMT2B	1.34036	6.59187	4.98911e-06	0.000439715
chr17:43238263:43247406:HEXIM2	-1.35833	3.24694	5.04593e-06	0.000440753
chr22:38071612:38075809:LGALS1	-2.13856	8.5142	5.1347e-06	0.000442271
chr14:21269514:21271036:RNASE1	-2.67018	8.15625	5.15373e-06	0.000442271
chr1:145549208:145568526:ANKRD35	-2.14906	2.90419	5.39245e-06	0.000458733
chr17:27941773:27948441:CORO6	-2.48649	4.90387	5.62762e-06	0.000474612
chr9:34652181:34661898:IL11RA	-1.55906	4.85267	5.81619e-06	0.000486323
chr2:38522028:38604432:ATL2	1.37745	5.53831	5.97794e-06	0.000493084
chr17:40949635:40950743:COA3	-1.57607	6.12018	5.99786e-06	0.000493084
chr19:38397860:38699012:SIPA1L3	1.66059	6.10307	6.56999e-06	0.000533788
chr5:176560079:176727214:NSD1	1.36811	6.78195	6.60211e-06	0.000533788
chr19:44080951:44086256:PINLYP	-1.9866	1.52138	7.11787e-06	0.000570771
chr1:228294379:228297013:MRPL55	-1.58628	5.33937	7.30492e-06	0.000581008
chr11:19138691:19197967:ZDHHC13	1.57535	3.84735	7.54288e-06	0.000595096
chr10:75556271:75561157:ZSWIM8-AS1	1.66975	5.05816	7.89371e-06	0.000606892
chr14:92582467:92588153:NDUFB1	-1.69371	6.73903	7.89507e-06	0.000606892
chr11:111955538:111957522:TIMM8B	-1.56542	6.09561	7.95803e-06	0.000606892
chr19:9759337:9785776:ZNF562	1.33503	5.39433	7.98212e-06	0.000606892
chr9:125611731:125667562:RC3H2	1.80609	4.45449	8.09882e-06	0.000606892
chr6:139012804:139018425:FLJ46906	-2.19944	3.1327	8.1149e-06	0.000606892
chr15:89631380:89745591:ABHD2	1.87145	8.1516	8.12663e-06	0.000606892
chr16:27561467:27791692:KIAA0556	1.29372	5.59314	8.61878e-06	0.000638769
chr17:1665258:1680859:SERPINF1	-2.06946	8.73939	8.75153e-06	0.000643731
chr16:30845361:30905623:BCL7C	-2.20452	6.34664	8.84062e-06	0.000645431
chr15:44854893:44955876:SPG11	1.36157	6.51271	8.9828e-06	0.000649333
chr19:54606159:54610281:NDUFA3	-1.78546	6.16026	9.03427e-06	0.000649333
chr2:241065979:241075764:MYEOV2	-1.67771	6.30178	9.09319e-06	0.000649333
chr6:43303807:43337181:ZNF318	1.21524	5.33258	9.18753e-06	0.000651316
chr20:40030742:40247133:CHD6	1.48554	6.43033	9.4776e-06	0.000667046
chr3:133319448:133380737:TOPBP1	1.43775	5.66272	9.58162e-06	0.00066955
chr1:1592938:1624243:SLC35E2B	1.17867	6.24947	9.77807e-06	0.000678432
chrX:71264258:71264811:RPS26P11	-1.99	6.08713	9.98855e-06	0.000683443
chr8:104310660:104345094:FZD6	2.00659	5.27014	9.99001e-06	0.000683443
chr16:2009516:2011976:NDUFB10	-1.68585	6.90811	1.02022e-05	0.000693112
chr17:48445227:48450562:MRPL27	-1.52056	6.13137	1.04382e-05	0.000702861
chr7:64450732:64467124:ERV3-1	1.66407	4.90258	1.04894e-05	0.000702861
chr15:35148551:35261995:AQR	1.42545	5.17906	1.07683e-05	0.000716519
chr17:27041298:27045286:RAB34	-1.73504	5.46412	1.08649e-05	0.000716519
chr11:68522087:68609399:CPT1A	1.44748	7.06486	1.09129e-05	0.000716519
chrX:53963112:54071569:PHF8	1.70495	6.50793	1.1198e-05	0.000730335
chr6:41040706:41070146:NFYA	1.24684	5.73811	1.15839e-05	0.000750497
chr14:92434242:92506403:TRIP11	1.47398	5.82333	1.18584e-05	0.000763231
chr19:3762664:3767563:MRPL54	-1.62138	5.55223	1.21607e-05	0.000777572
chr1:155305051:155532324:ASH1L	1.51493	6.64773	1.23923e-05	0.000782181
chr19:50094911:50129696:PRR12	1.28027	5.78564	1.24424e-05	0.000782181
chr7:154735399:154794682:PAXIP1	1.30494	4.65613	1.24727e-05	0.000782181
chr1:31838099:31845923:FABP3	-4.0028	5.87688	1.26599e-05	0.000788865
chr19:14676889:14682889:NDUFB7	-1.85951	7.05945	1.27665e-05	0.000790473
chr10:5029967:5060225:AKR1C2	-2.32996	4.0703	1.28479e-05	0.00079051
chr19:5678432:5680911:C19ORF70	-1.90534	6.46175	1.31231e-05	0.000795317
chr6:31588449:31605554:PRRC2A	1.45185	8.37752	1.32157e-05	0.000795317
chr12:15034114:15038853:MGP	-2.00938	7.9418	1.32416e-05	0.000795317
chr19:3539154:3544028:C19ORF71	1.5765	2.21433	1.33384e-05	0.000795317
chr17:15133093:15168674:PMP22	-1.83701	6.07714	1.34059e-05	0.000795317
chr2:75185774:75196859:POLE4	-1.52206	5.46999	1.34138e-05	0.000795317
chr10:44139319:44140495:ZNF32-AS1	-1.56321	4.23367	1.41174e-05	0.00083199
chr17:44590075:44633014:LRRC37A2	1.41157	3.04869	1.43655e-05	0.00084154
chr1:3728644:3773797:CEP104	1.22744	4.96465	1.49764e-05	0.000867079
chr1:78413590:78444777:FUBP1	1.48565	6.11201	1.50239e-05	0.000867079
chr10:70242089:70287280:SLC25A16	1.64452	5.03301	1.51302e-05	0.000867079
chr2:73455133:73460356:PRADC1	-1.51866	4.57583	1.52735e-05	0.000867079
chr11:118868842:118886502:CCDC84	-1.31512	6.51838	1.52906e-05	0.000867079
chr15:20613649:20711433:HERC2P3	2.39578	3.22192	1.53525e-05	0.000867079
chr16:89627064:89633237:RPL13	-1.5201	10.8698	1.54218e-05	0.000867079
chr1:144614958:144830407:NBPF8	1.8086	3.9034	1.55832e-05	0.000871146
chr3:69068977:69101484:TMF1	1.31912	6.11595	1.5866e-05	0.000876992
chr19:18699494:18703147:C19ORF60	-1.87324	5.96852	1.58671e-05	0.000876992
chr8:37888019:37917883:EIF4EBP1	-1.6142	4.95029	1.61072e-05	0.000885261
chr12:31433519:31479159:FAM60A	1.58952	5.40798	1.63094e-05	0.000888254
chr12:118587605:118810750:TAOK3	1.46005	5.58974	1.63432e-05	0.000888254
chr19:13064969:13068068:GADD45GIP1	-1.6602	6.35018	1.68609e-05	0.000908189
chr8:94743730:94753224:RBM12B	1.40648	4.97642	1.68957e-05	0.000908189
chr18:56338617:56417371:MALT1	1.97647	6.14154	1.71473e-05	0.000913014
chr1:27022521:27108601:ARID1A	1.36045	6.99201	1.72547e-05	0.000913014
chr11:809935:812876:RPLP2	-1.60241	10.2194	1.72654e-05	0.000913014
chr12:117581584:117628300:FBXO21	1.59574	5.59266	1.78346e-05	0.000933677
chr12:53689234:53693234:PFDN5	-1.50992	9.00387	1.7847e-05	0.000933677
chr15:85198359:85201802:NMB	-1.68938	2.75385	1.86982e-05	0.000968626
chr10:80828791:81076285:ZMIZ1	1.51802	7.349	1.87131e-05	0.000968626
chr7:56147975:56160689:PHKG1	-1.80535	5.73286	1.89272e-05	0.00097455
chr9:99518146:99540328:ZNF510	1.28444	4.02942	1.90528e-05	0.000975881
chr9:35807781:35812259:SPAG8	-1.47283	2.64818	1.97564e-05	0.00100665
chr17:62780958:62833302:PLEKHM1P	1.7877	4.30023	2.05438e-05	0.00104135
chr17:37617763:37690818:CDK12	1.29582	5.67425	2.09199e-05	0.00105199
chr11:1968501:1977839:MRPL23	-1.85349	6.29834	2.09688e-05	0.00105199
chr7:158423860:158497522:NCAPG2	1.55693	4.55457	2.12383e-05	0.0010587
chr17:37560537:37607527:MED1	1.23281	5.9717	2.13191e-05	0.0010587
chr10:75532048:75535976:FUT11	2.19274	4.12793	2.18146e-05	0.00107564
chr9:134165080:134184649:PPAPDC3	-2.41231	3.55373	2.18801e-05	0.00107564
chrX:122734411:122866904:THOC2	1.32095	6.07179	2.2018e-05	0.00107701
chr5:53180613:53606403:ARL15	1.64888	3.99237	2.23759e-05	0.00108502
chr17:44372496:44415160:LRRC37A	1.42658	1.95487	2.24035e-05	0.00108502
chr14:76618227:76679146:GPATCH2L	1.34921	5.48897	2.25277e-05	0.00108566
chr1:62208148:62629591:INADL	1.73488	6.07648	2.30874e-05	0.00110642
chr1:153963238:153964631:RPS27	-1.48857	10.7671	2.31848e-05	0.00110642
chr19:4969123:5153608:KDM4B	1.34808	6.5337	2.3455e-05	0.0011106
chr16:1664640:1727909:CRAMP1L	1.43492	5.68297	2.35475e-05	0.0011106
chr22:42556018:42611347:TCF20	1.39984	5.70538	2.36129e-05	0.0011106
chr12:50505763:50514240:COX14	-1.57877	6.0132	2.42336e-05	0.00113247
chr7:32956426:32982782:RP9P	-1.76133	2.84434	2.45003e-05	0.00113247
chr16:29973350:29984373:TMEM219	-1.45115	7.14516	2.4522e-05	0.00113247
chr17:7306292:7307450:TMEM256	-1.71013	5.90238	2.45408e-05	0.00113247
chrX:47441689:47446190:TIMP1	-2.48844	8.69117	2.5289e-05	0.00116152
chr17:15879874:15903006:ZSWIM7	-1.1634	4.73988	2.56956e-05	0.00117308
chr10:106013951:106027222:GSTO1	-1.39143	6.59357	2.57807e-05	0.00117308
chrX:53559056:53713674:HUWE1	1.40946	8.17835	2.59304e-05	0.00117443
chr7:22852250:22862471:TOMM7	-1.56593	8.4245	2.62545e-05	0.00118363
chr5:151122382:151138210:ATOX1	-1.58633	6.31853	2.71515e-05	0.00121702
chr12:56109817:56113491:BLOC1S1	-1.44712	6.42708	2.7244e-05	0.00121702
chr3:119540801:119813264:GSK3B	1.39097	6.0287	2.84131e-05	0.00126348
chr9:132427919:132484951:PRRX2	-2.07951	3.75161	2.88547e-05	0.00127731
chr8:56685790:56738005:TGS1	1.38585	4.35109	2.9112e-05	0.0012829
chr5:118310280:118310362:MIR1244-3	-1.71648	2.0543	2.96937e-05	0.00129358
chr5:118310280:118310362:MIR1244-1	-1.71648	2.0543	2.97347e-05	0.00129358
chr5:118310280:118310362:MIR1244-2	-1.71648	2.0543	2.97511e-05	0.00129358
chr17:79213110:79215098:C17ORF89	-1.34418	5.46559	3.02792e-05	0.00130769
chr12:49412757:49449107:KMT2D	1.55551	8.11707	3.0343e-05	0.00130769
chr12:56546203:56551771:MYL6B	-2.28435	6.09005	3.16748e-05	0.00135884
chr11:117707690:117748201:FXYD6	-1.6757	5.86449	3.18925e-05	0.00135884
chr11:47269850:47290584:NR1H3	-1.37674	5.09328	3.19466e-05	0.00135884
chr2:223725731:223808119:ACSL3	2.17913	7.56072	3.25735e-05	0.00137383
chr4:120326677:120331815:LINC01061	1.35148	3.73355	3.25798e-05	0.00137383
chr1:159750758:159752333:DUSP23	-1.87734	4.5798	3.27362e-05	0.00137447
chr16:67696849:67700628:ENKD1	-1.71913	4.59314	3.28761e-05	0.00137447
chr5:1801495:1816167:NDUFS6	-1.55127	6.70197	3.32773e-05	0.00138533
chr8:27454433:27472328:CLU	-2.60239	9.16538	3.34975e-05	0.00138858
chr2:74699084:74699942:MRPL53	-1.26073	5.55471	3.41394e-05	0.00140922
chr13:24553764:24881212:SPATA13	1.35793	6.81163	3.48562e-05	0.00143276
chr1:155141883:155145804:KRTCAP2	-1.44411	6.76732	3.5008e-05	0.00143298
chr5:37291734:37371228:NUP155	1.61017	4.59	3.64355e-05	0.00148102
chr11:114166534:114183238:NNMT	-2.18345	6.59597	3.64842e-05	0.00148102
chr19:42901279:42912604:LOC101930071	-2.34066	2.76718	3.70151e-05	0.00149636
chr3:47057897:47205467:SETD2	1.16612	6.43335	3.81869e-05	0.00153388
chr1:40627040:40706593:RLF	1.25048	4.91866	3.82569e-05	0.00153388
chr4:184239219:184241927:CLDN22	-1.47018	2.04635	3.86468e-05	0.00154319
chrX:53220502:53254604:KDM5C	1.24229	7.00984	3.92736e-05	0.00156184
chr8:103264501:103424917:UBR5	1.34777	7.42981	4.05543e-05	0.00160625
chr16:22524843:22547841:NPIPB5	1.55822	3.40859	4.17203e-05	0.00164577
chr18:48700919:48724051:MEX3C	2.26924	5.97573	4.26464e-05	0.00167479
chr1:247002401:247094726:AHCTF1	1.59753	6.17631	4.2817e-05	0.00167479
chr10:64926980:65225761:JMJD1C	1.77592	6.97305	4.29886e-05	0.00167479
chr19:50138551:50143400:RRAS	-1.50184	5.27475	4.31408e-05	0.00167479
chr1:110276553:110283660:GSTM3	-1.57843	4.67094	4.43029e-05	0.0017131
chr10:51827647:51893269:FAM21A	1.37989	3.44964	4.45084e-05	0.00171427
chr14:36007960:36278350:RALGAPA1P	1.72837	5.38638	4.60072e-05	0.00176505
chr11:67351065:67354124:GSTP1	-1.81553	6.83289	4.6923e-05	0.00178912
chr3:141876368:141944449:GK5	1.46181	6.10385	4.7083e-05	0.00178912
chr3:196080368:196159345:UBXN7	1.48248	5.04251	4.71832e-05	0.00178912
chr13:27825691:27830702:RPL21	-1.50219	10.723	4.74858e-05	0.00179364
chr19:54976208:54984437:CDC42EP5	-2.14616	4.7041	4.78848e-05	0.00179576
chr13:27825692:27830699:RPL21P28	-1.50217	10.7229	4.79089e-05	0.00179576
chr12:56119226:56123457:CD63	-1.4492	9.60951	4.96682e-05	0.0018478
chr14:75230068:75304013:YLPM1	1.14522	6.22397	4.9675e-05	0.0018478
chr19:48281841:48287943:SEPW1	-1.67653	8.15301	5.0352e-05	0.00185954
chr8:133787603:133861052:PHF20L1	1.39843	6.10599	5.03707e-05	0.00185954
chr14:23825608:23834842:EFS	-1.85514	4.24001	5.08466e-05	0.0018652
chr17:7529555:7531194:SAT2	-1.3232	6.30352	5.09056e-05	0.0018652
chr3:112930311:113006310:BOC	-1.66074	4.8371	5.25451e-05	0.00191809
chr5:179159850:179204287:MAML1	1.25036	5.77943	5.57724e-05	0.00202183
chr19:33087906:33166102:ANKRD27	1.17746	5.1213	5.58002e-05	0.00202183
chr14:24476217:24520586:DHRS4L1	-1.38232	2.01894	5.65165e-05	0.00204022
chr20:32077927:32237837:CBFA2T2	1.48409	6.3328	5.68047e-05	0.00204309
chr5:114914192:114961876:TMED7-TICAM2	1.4151	4.74833	5.87037e-05	0.00210366
chr5:32227112:32313114:MTMR12	1.12511	5.74397	5.97297e-05	0.00213261
chr12:111890017:112037480:ATXN2	1.21082	5.09968	6.12224e-05	0.00217144
chr13:25875665:25916561:NUPL1	1.26677	5.59022	6.1261e-05	0.00217144
chr7:134127106:134143888:AKR1B1	-1.5719	5.56511	6.19237e-05	0.002187
chr16:66965957:66968326:FAM96B	-1.18593	5.72469	6.21773e-05	0.00218806
chr20:57603732:57607422:ATP5E	-1.59037	8.95639	6.33603e-05	0.0022217
chr8:79578281:79631997:ZC2HC1A	1.54142	4.29005	6.36176e-05	0.00222275
chr11:121959810:122073770:MIR100HG	-1.90086	4.74257	6.40333e-05	0.00222441
chr11:58346586:58393205:ZFP91-CNTF	1.7314	4.22832	6.41199e-05	0.00222441
chr1:46159997:46216485:IPP	1.36295	4.03074	6.44351e-05	0.00222491
chr6:49398072:49431041:MUT	1.31176	5.7498	6.47034e-05	0.00222491
chr2:201774893:201828424:ORC2	1.18734	4.82296	6.48164e-05	0.00222491
chr3:45636322:45722755:LIMD1	1.12969	6.00757	6.62794e-05	0.00225577
chr12:26488284:26986131:ITPR2	1.24387	5.79601	6.63003e-05	0.00225577
chr9:136528683:136605077:SARDH	-1.84428	2.50929	6.64402e-05	0.00225577
chr16:85833172:85840607:COX4I1	-1.2544	8.10283	6.66377e-05	0.00225577
chr5:137688284:137772716:KDM3B	1.23122	6.5639	6.74343e-05	0.0022722
chr16:74366303:74402153:LOC283922	1.47832	2.57658	6.75878e-05	0.0022722
chr6:15246205:15522273:JARID2	1.51083	5.34735	6.78304e-05	0.00227255
chr1:44115796:44171189:KDM4A	1.03215	5.69076	6.88506e-05	0.00229886
chr21:35747748:35761452:SMIM11	-1.20695	3.67383	6.96797e-05	0.00231863
chr12:389222:498621:KDM5A	1.29969	6.29011	7.0853e-05	0.00234968
chr19:19627018:19639013:NDUFA13	-1.72756	8.21901	7.24746e-05	0.00239533
chr4:25235652:25280831:PI4K2B	1.45192	4.75749	7.29086e-05	0.00240157
chr6:26634610:26659980:ZNF322	1.82306	6.30819	7.34328e-05	0.00241071
chr1:247285276:247335319:ZNF124	1.27016	3.1086	7.39173e-05	0.0024167
chr20:33134687:33148149:MAP1LC3A	-1.5864	5.0807	7.41092e-05	0.0024167
chr17:38375573:38438439:WIPF2	1.3027	5.37993	7.49394e-05	0.00243565
chr16:2587964:2653191:PDPK1	1.25908	6.21098	7.6024e-05	0.00246273
chr10:131265453:131565783:MGMT	-1.60762	5.36002	7.68045e-05	0.0024798
chr6:86386724:86388451:SNHG5	-1.92013	7.43533	7.7155e-05	0.00248292
chr3:63850232:63989136:ATXN7	1.3172	5.42203	7.91468e-05	0.00253867
chr3:130397777:130465696:PIK3R4	1.77788	5.63885	7.95426e-05	0.00254302
chr7:72854727:72936615:BAZ1B	1.27906	6.80644	8.11224e-05	0.00258227
chr18:59854523:59974355:KIAA1468	1.22672	5.77787	8.12982e-05	0.00258227
chr1:92974252:93257961:EVI5	1.17937	4.46454	8.17853e-05	0.00258934
chr12:1675158:1703331:FBXL14	1.49084	3.31054	8.27614e-05	0.00260941
chr19:1241748:1244824:ATP5D	-1.69909	6.84604	8.29528e-05	0.00260941
chr20:60962120:60963576:RPS21	-1.46472	9.42724	8.33341e-05	0.00261048
chr4:1203907:1212379:CTBP1-AS	1.37023	5.92758	8.35205e-05	0.00261048
chr2:85822836:85824831:RNF181	-1.19662	6.37279	8.51958e-05	0.00265436
chr6:31765168:31774761:LSM2	-1.11042	5.27517	8.56552e-05	0.00266021
chr4:73940501:74124502:ANKRD17	1.34577	6.8524	8.62403e-05	0.0026699
chr15:69745158:69747884:RPLP1	-1.31363	10.7773	8.80085e-05	0.00270777
chr11:63304272:63313930:RARRES3	-1.96555	5.38619	8.8017e-05	0.00270777
chr2:136499188:136542633:UBXN4	1.408	7.44231	8.90239e-05	0.00273016
chr19:17970686:17974133:RPL18A	-1.45647	10.1173	9.16766e-05	0.00280253
chr17:72199794:72206019:RPL38	-1.31193	9.26604	9.19565e-05	0.00280253
chr10:75880014:75910826:AP3M1	1.60217	6.50681	9.27996e-05	0.00281944
chr3:52570620:52574586:SMIM4	-1.63436	4.93678	9.33629e-05	0.00282777
chr6:33664537:33679528:UQCC2	-1.37615	5.86329	9.59936e-05	0.00289847
chr12:7052600:7055166:C12ORF57	-1.57444	7.29356	9.6438e-05	0.00289904
chr4:6911170:7034845:TBC1D14	1.46144	6.72697	9.66049e-05	0.00289904
chrX:152713122:152760983:HAUS7	-1.63949	5.13339	9.80694e-05	0.00293398
chr7:94139169:94186328:CASD1	1.36783	5.38843	9.96416e-05	0.00296985
chr14:50085405:50087403:RPL36AL	-1.31852	8.1839	0.000100061	0.00296985
chr8:53535017:53627026:RB1CC1	1.30242	6.42493	0.00010032	0.00296985
chr15:64791618:64978266:ZNF609	1.1698	5.59807	0.000100483	0.00296985
chr12:49315741:49319330:FKBP11	-1.32366	5.71551	0.000101187	0.00298166
chr11:8703994:8711419:RPL27A	-1.29703	10.5735	0.000101716	0.00298824
chr2:25455829:25565459:DNMT3A	1.118	5.33719	0.000102602	0.00300527
chr15:44085856:44085957:MIR1282	-1.32198	6.87221	0.000103603	0.00302551
chr12:53900473:53901422:NPFF	-1.88147	3.66336	0.000105113	0.00305785
chr2:109065576:109125854:GCC2	1.17211	6.12038	0.000105795	0.00305785
chr15:82821157:82824952:RPS17	-1.66295	0.0760811	0.000105938	0.00305785
chr16:30710461:30751450:SRCAP	1.30424	7.11846	0.000105961	0.00305785
chr12:56552044:56555366:MYL6	-1.3092	10.1012	0.000106887	0.00307552
chr7:44618761:44621827:TMED4	1.1908	5.33033	0.00010863	0.00311157
chr10:105727469:105787342:SLK	1.47041	6.52332	0.000108776	0.00311157
chr19:24216206:24312769:ZNF254	1.34244	4.31946	0.000111609	0.00318329
chr13:24304327:24463587:MIPEP	2.6732	5.95875	0.000112428	0.00319616
chr18:44390022:44497495:PIAS2	1.44015	5.19447	0.000113055	0.00319616
chr7:75931874:75933614:HSPB1	-1.73647	8.09282	0.000113216	0.00319616
chr14:92246095:92333880:TC2N	2.204	6.84314	0.00011337	0.00319616
chr6:131895105:131949379:MED23	1.47744	5.97571	0.000113693	0.00319616
chr17:41476352:41478504:ARL4D	-1.53307	2.29461	0.000114763	0.00321188
chr2:139259349:139330805:SPOPL	1.64389	5.80253	0.000114909	0.00321188
chr9:15422781:15461627:SNAPC3	1.30959	4.57182	0.000116645	0.00325111
chr5:41904469:41921738:C5ORF51	1.20353	5.18965	0.000117888	0.00326455
chr17:78325630:78388968:LOC100294362	1.52388	3.71842	0.000118118	0.00326455
chr1:39491966:39500308:NDUFS5	-1.39846	7.70841	0.000118128	0.00326455
chr2:203499900:203634480:FAM117B	2.03272	5.9429	0.000118634	0.00326929
chr6:24667262:24705295:ACOT13	-1.10823	6.27577	0.00011945	0.00328254
chr9:35658286:35661500:CCDC107	-1.28199	4.95816	0.000120157	0.0032927
chr7:102113547:102119381:POLR2J	-1.31073	5.39607	0.000120797	0.00330099
chr3:39093506:39137881:WDR48	1.27016	5.48483	0.000125243	0.00341295
chr19:17326154:17330638:USE1	-1.11205	4.84473	0.000126974	0.00345053
chr11:65633911:65640405:EFEMP2	-1.69325	5.99805	0.000127636	0.00345891
chr20:34287231:34288902:ROMO1	-1.62744	6.6172	0.000128293	0.00346709
chr8:124780881:124827690:FAM91A1	1.34556	6.2249	0.000130428	0.00350957
chr9:131709971:131769375:NUP188	1.12037	5.61926	0.000130582	0.00350957
chr7:100882892:100888371:FIS1	-1.32095	7.34646	0.000131711	0.00352313
chr14:104378624:104387903:C14ORF2	-1.40206	7.08589	0.000132222	0.00352313
chr1:16524598:16539104:ARHGEF19	-1.55331	4.2106	0.000132407	0.00352313
chr6:53362139:53409927:GCLC	1.61236	5.72613	0.000132527	0.00352313
chr6:3269206:3456793:SLC22A23	1.81405	6.35095	0.000137518	0.00364589
chr3:187086167:187089369:RTP4	-1.87504	2.39797	0.000138088	0.00365112
chr4:140586921:140661899:MGST2	-1.42211	6.21251	0.000138598	0.00365473
chr17:6918055:6920843:C17ORF49	-1.06733	5.58716	0.000139734	0.00367479
chr6:125596495:125623282:HDDC2	-1.10943	5.8125	0.00014381	0.00376134
chr17:41158741:41166476:IFI35	-1.79693	5.39532	0.000143945	0.00376134
chr14:31028328:31089046:G2E3	1.29882	4.57842	0.000144179	0.00376134
chr2:24300302:24308085:TP53I3	-1.75049	5.23752	0.000145065	0.00377438
chr18:51795848:51824604:POLI	1.22283	5.31555	0.000145778	0.00377509
chr19:13885256:13889586:C19ORF53	-1.18099	6.26656	0.000145864	0.00377509
chr3:42642146:42690233:NKTR	1.22181	7.6024	0.000147167	0.00379877
chr1:26496387:26497364:ZNF593	-1.6485	5.0863	0.000149657	0.00385287
chr12:54393876:54397120:HOXC9	-1.77393	2.51727	0.000150171	0.00385595
chr15:93443550:93571237:CHD2	1.22992	7.17815	0.000152511	0.00389763
chr7:156473569:156685902:LMBR1	1.21827	5.31444	0.00015259	0.00389763
chr7:75124298:75133628:SPDYE5	1.58968	1.64036	0.000153743	0.00391685
chr16:56716381:56718108:MT1X	-2.20517	5.42718	0.000154874	0.0039354
chr1:173793796:173827682:DARS2	1.08597	4.50806	0.000158483	0.00401667
chr10:21823100:22032559:MLLT10	1.39426	5.35087	0.000160792	0.00406468
chr3:14989090:15090786:NR2C2	1.13954	6.36294	0.000161354	0.00406837
chr22:30163357:30166402:UQCR10	-1.49811	7.04668	0.000162625	0.0040798
chr17:6915735:6917852:RNASEK	-1.31171	7.14617	0.000162642	0.0040798
chr19:8386383:8387280:RPS28	-1.38007	9.40517	0.000164578	0.00411781
chr19:50058724:50083829:NOSIP	-1.38519	6.03345	0.000165365	0.00412696
chr10:75561668:75571589:NDST2	1.38827	5.84163	0.000166425	0.00413863
chr9:136223420:136228041:SURF2	-1.47307	4.51793	0.000166679	0.00413863
chr7:92116336:92157845:PEX1	1.2491	5.21864	0.000167216	0.00414146
chr17:6915735:6920843:RNASEK-C17ORF49	-1.26195	7.55546	0.000167973	0.0041497
chr2:234263152:234380743:DGKD	1.26289	6.58905	0.000169262	0.004171
chr16:1399240:1401873:TSR3	-1.17377	6.10516	0.000170609	0.0041891
chr10:75545381:75561556:ZSWIM8	1.37295	7.19651	0.000170853	0.0041891
chr15:89441913:89456663:MFGE8	-1.98434	6.62407	0.000174779	0.00427467
chrX:40944887:41095832:USP9X	1.15263	7.27359	0.000176756	0.00431222
chr7:150488375:150498448:TMEM176B	-1.66468	4.93851	0.000179199	0.00436095
chr12:56109817:56118526:BLOC1S1-RDH5	-1.28293	6.25726	0.00017965	0.00436108
chr19:5891286:5904024:NDUFA11	-1.47938	6.8709	0.000182027	0.00440785
chr11:112831968:113149158:NCAM1	-1.76602	6.21914	0.000183827	0.00444045
chr17:35874899:35969486:SYNRG	1.0311	5.97914	0.00018825	0.00453609
chr5:179921416:180005353:CNOT6	1.06137	5.92727	0.000188921	0.00454106
chr1:155112366:155112996:DPM3	-1.33502	5.41821	0.000191467	0.00459099
chr1:196788860:196801319:CFHR1	-1.84727	3.06845	0.00019336	0.00462316
chr2:233470766:233547491:EFHD1	-1.9208	4.56522	0.000193754	0.00462316
chr2:68511302:68547183:CNRIP1	-1.46052	4.34312	0.000195754	0.00465951
chr14:70346113:70499083:SMOC1	-2.49791	3.73299	0.000197416	0.00468768
chr2:11321777:11484711:ROCK2	1.52843	4.99864	0.00019804	0.0046911
chr1:156692412:156697705:ISG20L2	1.24202	4.45077	0.000199585	0.00470545
chr18:77866914:77898228:ADNP2	1.04552	4.63486	0.000199608	0.00470545
chr10:112327448:112364392:SMC3	1.24711	5.94793	0.000202436	0.00476053
chrX:40508794:40594804:MED14	1.10368	5.73873	0.000202917	0.00476053
chr12:122242637:122270562:SETD1B	1.17384	6.10374	0.000203574	0.00476451
chr7:6774935:6791232:PMS2CL	1.15125	2.54035	0.000206061	0.0048112
chr6:157099063:157531913:ARID1B	1.02761	6.1868	0.000206983	0.0048113
chr16:21413454:21436658:NPIPB3	1.32606	3.83122	0.000207049	0.0048113
chr1:85109389:85156240:SSX2IP	1.47022	4.58257	0.00021032	0.00487573
chr4:1341103:1381837:UVSSA	1.16841	5.18675	0.000211106	0.00488075
chr10:82214037:82282391:TSPAN14	1.47992	7.09877	0.000211534	0.00488075
chr1:100503788:100548929:HIAT1	1.23646	5.82507	0.000215346	0.0049509
chr5:147763497:147822399:FBXO38	1.234	5.72111	0.000215587	0.0049509
chr9:79056581:79122332:GCNT1	1.97835	5.668	0.000217391	0.00497695
chr3:12876443:12883081:RPL32	-1.29755	10.6936	0.000217992	0.00497695
chr6:155054511:155155378:SCAF8	1.00594	5.67194	0.000218247	0.00497695
chr17:41150445:41154971:RPL27	-1.37397	10.0212	0.000219773	0.00500008
chr17:4854383:4860426:ENO3	-3.6918	7.16413	0.000222299	0.00503727
chr7:89874487:89940377:CFAP69	2.91436	7.10851	0.000222518	0.00503727
chr14:60558628:60601532:PCNXL4	1.18993	5.70986	0.000222952	0.00503727
chr3:45067758:45077563:CLEC3B	-2.01612	5.81318	0.000223726	0.00504311
chr19:5690271:5691678:RPL36	-1.64335	9.86368	0.00022653	0.00508725
chr15:89420518:89438770:HAPLN3	-1.81837	3.98866	0.000226724	0.00508725
chr4:25915813:25931501:SMIM20	-1.23677	5.00266	0.000228439	0.005114
chr11:842823:867116:TSPAN4	-1.50084	5.37084	0.00023069	0.0051526
chr17:44107281:44302740:KANSL1	1.07113	5.66675	0.000232158	0.00515427
chr22:24313553:24322019:DDT	-1.46419	5.69889	0.0002324	0.00515427
chr21:35445822:35515334:MRPS6	-1.12004	5.52116	0.000233377	0.00515427
chr6:36164549:36200567:BRPF3	1.06061	5.62758	0.000233409	0.00515427
chr7:43906156:43909145:MRPS24	-1.24523	6.37561	0.000234502	0.00515427
chr1:144676436:144680025:LOC653513	-2.9023	3.35467	0.000235004	0.00515427
chr11:94150468:94227040:MRE11A	1.07773	4.73072	0.000235298	0.00515427
chr2:86668270:86719839:KDM3A	1.27277	6.04889	0.000235749	0.00515427
chr2:55459038:55462989:RPS27A	-1.26245	10.4761	0.000235973	0.00515427
chr15:50569388:50647605:GABPB1	1.07579	4.6189	0.000236033	0.00515427
chr12:6601315:6602471:MRPL51	-1.24472	7.05435	0.000237051	0.00516059
chr2:149402559:149545136:EPC2	1.07262	4.86867	0.000237584	0.00516059
chr11:9800213:10315754:SBF2	1.26335	5.50123	0.000238001	0.00516059
chr20:44462469:44471914:SNX21	-1.19542	5.69441	0.000238433	0.00516059
chr17:27232270:27278508:PHF12	1.28408	6.77765	0.000240112	0.00518185
chr7:99613194:99639312:ZKSCAN1	1.33908	7.79519	0.000240474	0.00518185
chr3:12194567:12200851:TIMP4	-2.65744	4.1748	0.0002419	0.00520111
chr8:67834164:67837777:SNHG6	-1.47324	6.50872	0.000243577	0.00522569
chrX:70459473:70475047:ZMYM3	1.25448	5.92147	0.000245015	0.00522574
chr15:44719578:44819429:CTDSPL2	1.30207	4.89439	0.000245425	0.00522574
chrX:123094409:123236505:STAG2	1.46897	7.20837	0.000245703	0.00522574
chr2:166729871:166810348:TTC21B	1.52687	5.58397	0.000245716	0.00522574
chr11:64781584:64789657:ARL2	-1.15891	5.67279	0.000248038	0.00526368
chr2:17845078:17935096:SMC6	1.09887	5.09493	0.000250959	0.00531413
chr11:65657874:65659106:CCDC85B	-1.51455	5.86404	0.000251808	0.00532059
chr19:11708234:11729974:ZNF627	1.20988	4.16565	0.000253668	0.00534562
chr5:133984474:134063601:SEC24A	1.21329	5.39142	0.000254194	0.00534562
chr16:16043433:16236930:ABCC1	1.16946	6.34966	0.000254631	0.00534562
chr10:104005254:104142656:GBF1	1.03666	6.5146	0.000255625	0.00535499
chr1:160258376:160313354:COPA	1.15906	7.86236	0.000256988	0.00536495
chr1:182808438:182857117:DHX9	1.21639	7.44467	0.000257197	0.00536495
chr15:65442783:65477563:CLPX	1.2099	4.9658	0.000262675	0.00546755
chrX:52976463:53024651:FAM156A	1.32899	1.73792	0.000263733	0.00547296
chr1:153954092:153958853:RAB13	-1.52426	7.43874	0.000264391	0.00547296
chr15:63334837:63364113:TPM1	-1.41808	8.72256	0.000264613	0.00547296
chr6:32936436:32949282:BRD2	1.07712	8.19361	0.000266183	0.00548407
chr10:69644426:69678147:SIRT1	1.17336	4.95411	0.000266271	0.00548407
chr10:5090957:5149878:AKR1C3	-1.93099	4.55954	0.000267181	0.00549124
chr17:30264043:30328057:SUZ12	1.06576	5.81315	0.000268155	0.00549155
chr3:52867130:52931597:TMEM110-MUSTN1	-2.4751	5.68991	0.000268319	0.00549155
chr7:76610138:76653076:DTX2P1-UPK3BP1-PMS2P11	1.56888	2.22179	0.00026981	0.00549712
chr19:51009253:51014612:JOSD2	-1.34507	4.67705	0.00027016	0.00549712
chr7:150497853:150502208:TMEM176A	-1.7004	4.04553	0.000270277	0.00549712
chr5:138784242:138842328:ECSCR	-1.70245	3.78349	0.000273251	0.00553182
chr1:204372491:204380945:PPP1R15B	1.27388	6.38669	0.000273317	0.00553182
chr9:115983807:116026772:SLC31A1	1.28541	5.98517	0.000273679	0.00553182
chr14:74181824:74253961:ELMSAN1	1.15104	5.45253	0.000277994	0.00560745
chr19:36705503:36729675:ZNF146	1.60403	7.13915	0.000279297	0.00561887
chr20:43160421:43247678:PKIG	-1.25453	5.05963	0.000280178	0.00561887
chr19:47777658:47778980:INAFM1	-1.45987	4.90521	0.000280283	0.00561887
chr7:2281856:2290780:NUDT1	-1.39192	4.8079	0.000285277	0.00569716
chr8:30890777:31031277:WRN	1.33269	4.18292	0.000286292	0.00569716
chr4:13570365:13629328:BOD1L1	1.80059	6.55436	0.000286354	0.00569716
chr5:178286953:178311424:ZNF354B	1.30812	3.16055	0.000286518	0.00569716
chr9:35681989:35690053:TPM2	-2.51436	8.82591	0.000287626	0.0057076
chr9:131038424:131051268:SWI5	-1.48628	5.12483	0.000289128	0.00572264
chr7:128116782:128142978:METTL2B	1.08591	3.91377	0.000289554	0.00572264
chr16:48278077:48387890:LONP2	1.21391	6.22651	0.000293501	0.00578895
chr14:24683142:24685276:MDP1	-1.19427	4.14898	0.000295024	0.00580395
chr11:65485143:65488409:RNASEH2C	-1.17445	6.82125	0.000295989	0.00580395
chr5:180683385:180688119:TRIM52	1.14776	4.26298	0.000296041	0.00580395
chr14:104029293:104058510:APOPT1	-1.09582	5.32037	0.00030031	0.00587586
chr20:57603732:57617901:SLMO2-ATP5E	-1.42838	9.01256	0.000301317	0.00588379
chr10:99437180:99447015:AVPI1	-1.54095	2.6988	0.000302264	0.00589054
chr17:62540734:62658386:SMURF2	1.20863	4.77915	0.000303378	0.00589895
chr14:24612573:24615855:PSME2	-1.24552	7.22579	0.000303902	0.00589895
chr1:1309109:1310818:AURKAIP1	-1.3173	6.90723	0.000305411	0.00591651
chr1:111489811:111506566:LRIF1	1.31832	4.46407	0.000306862	0.00593287
chr17:74671808:74707056:MXRA7	-1.30984	6.41042	0.000308259	0.00594812
chr17:79780236:79791170:FAM195B	-1.28316	6.75329	0.000309985	0.00596964
chr17:4736634:4801356:MINK1	1.10314	6.24182	0.000311082	0.005979
chr7:128281294:128301052:LINC01000	1.19944	7.07265	0.000315728	0.00605641
chr6:112408673:112423993:FAM229B	-1.31926	3.31893	0.00031712	0.0060712
chr19:39833107:39875537:SAMD4B	1.12418	5.85279	0.000317958	0.00607536
chr4:109541721:109551639:RPL34	-1.35921	10.2195	0.000318711	0.00607788
chr11:2904447:2906995:CDKN1C	-1.44058	4.11437	0.00031978	0.0060864
chr19:46190711:46195443:SNRPD2	-1.19127	7.68555	0.00032672	0.00620641
chr5:112849390:112930984:YTHDC2	1.08177	5.73266	0.000328538	0.0062179
chr9:140513443:140730578:EHMT1	0.933256	6.04277	0.000330652	0.0062179
chr19:51848408:51869672:ETFB	-1.66445	7.01162	0.00033095	0.0062179
chr20:35169886:35178226:MYL9	-1.77068	7.36671	0.000331471	0.0062179
chr9:124030379:124095120:GSN	-1.52181	8.92955	0.000332245	0.0062179
chr1:222791443:222841354:MIA3	1.81474	7.90045	0.000332727	0.0062179
chrX:14891526:14939459:MOSPD2	1.74637	4.55037	0.000333344	0.0062179
chr2:20448452:20550611:PUM2	1.19334	7.57963	0.000333452	0.0062179
chr17:45727203:45761004:KPNB1	1.20013	7.73142	0.00033394	0.0062179
chr10:38383263:38412278:ZNF37A	1.07834	4.79401	0.000334281	0.0062179
chr1:151138497:151142773:SCNM1	-1.11779	5.13384	0.000334316	0.0062179
chr19:44598481:44612479:ZNF224	1.08427	4.542	0.000335252	0.00622348
chr12:49082240:49110781:CCNT1	1.20404	5.71618	0.00033809	0.00625679
chr17:37356535:37360980:RPL19	-1.0617	10.3292	0.000338408	0.00625679
chr12:94960899:95044338:TMCC3	1.87553	5.94178	0.000338965	0.00625679
chr16:88923505:88927520:TRAPPC2L	-1.27966	5.24995	0.000339834	0.00626102
chr5:89811444:89825401:LYSMD3	1.32506	5.05543	0.00034118	0.00627399
chr8:59323822:59364060:UBXN2B	1.34504	5.55639	0.00034276	0.00629122
chr7:143956088:143983096:ARHGEF34P	1.80316	1.8199	0.000344196	0.00629357
chr17:30178883:30186326:COPRS	-1.28127	5.86732	0.000344437	0.00629357
chr17:79848665:79858409:ANAPC11	-1.13894	6.61996	0.000345407	0.00629357
chr9:97488950:97849500:C9ORF3	-1.48498	5.33917	0.000345741	0.00629357
chr12:123464606:123467460:ARL6IP4	-1.25475	7.55037	0.000346104	0.00629357
chr11:65337942:65339239:SSSCA1	-1.10722	4.30631	0.000346787	0.00629429
chr19:1397024:1401569:GAMT	-2.07355	6.10921	0.000349028	0.00632323
chr19:42363987:42375484:RPS19	-1.52207	10.765	0.000350978	0.0063468
chr17:7760002:7761172:NAA38	-1.2468	6.211	0.000351855	0.00635092
chr5:87564698:87732491:TMEM161B-AS1	-1.34392	2.46609	0.000352764	0.00635561
chr11:576445:612222:PHRF1	1.07832	6.14562	0.000355203	0.00638778
chr6:30255173:30294933:HCG18	1.01557	5.27761	0.000360649	0.00647381
chr9:132500614:132515344:PTGES	-1.90315	3.88568	0.000363083	0.00649616
chr17:4699438:4701798:PSMB6	-0.975569	6.28926	0.000363568	0.00649616
chr22:24666784:24838328:SPECC1L-ADORA2A	1.36881	5.67015	0.000363886	0.00649616
chr22:42475694:42480288:SMDT1	-1.18858	6.16153	0.000364708	0.00649898
chr2:130939500:130948300:MZT2B	-1.78479	7.47805	0.000368696	0.0065581
chr10:99624756:99790585:CRTAC1	-2.17792	3.12073	0.000379238	0.00673337
chr6:160390130:160527583:IGF2R	2.05026	8.25949	0.000381672	0.00676431
chr10:45471708:45474330:C10ORF10	-1.59895	5.24322	0.000384128	0.00678681
chr14:50043389:50053134:RPS29	-1.33158	9.79455	0.000384329	0.00678681
chr3:197340897:197354752:LOC220729	1.38226	3.52343	0.000387136	0.00682405
chrX:46357159:46404892:ZNF674	1.15304	2.89276	0.000388045	0.00682778
chr19:47341414:47354252:AP2S1	-1.34624	7.00254	0.000389371	0.0068388
chr3:197677051:197682721:RPL35A	-1.21402	10.0828	0.000393081	0.00689159
chr14:59655380:59838123:DAAM1	1.17458	5.58483	0.000395431	0.0069204
chr5:179220985:179223513:LTC4S	-2.08764	4.18579	0.000399796	0.00698384
chr16:70147528:70195184:PDPR	1.34925	5.3422	0.000400484	0.00698384
chr14:50250531:50319791:NEMF	1.15023	5.75793	0.000403095	0.00701687
chr1:1288068:1298921:MXRA8	-1.59142	7.97885	0.000407888	0.0070714
chr9:95571892:95600739:ANKRD19P	-1.57826	2.88218	0.000408172	0.0070714
chr7:64434829:64451414:ZNF117	1.19404	5.94551	0.000408396	0.0070714
chr3:160117091:160152749:SMC4	1.36682	6.20482	0.000411214	0.00709381
chr15:44069293:44088287:SERF2	-1.20268	9.37093	0.000411488	0.00709381
chr11:64888098:64889672:FAU	-1.13705	8.92171	0.000411866	0.00709381
chr19:17434031:17445638:ANO8	1.21167	4.59407	0.00041333	0.00710651
chr7:5346422:5463177:TNRC18	1.25451	7.70699	0.00042481	0.00729108
chr6:32083044:32096017:ATF6B	0.950292	6.64633	0.000428179	0.00732542
chr1:234527058:234614849:TARBP1	1.34951	6.19881	0.000428308	0.00732542
chr12:54402889:54406545:HOXC8	-1.66662	1.82408	0.000430538	0.0073507
chr21:46359954:46396888:FAM207A	-1.15268	4.17268	0.000435327	0.00741952
chr10:114206755:114578504:VTI1A	1.08747	4.14306	0.000438537	0.00746123
chr19:10244021:10305755:DNMT1	1.19995	5.71284	0.000441519	0.00749441
chr1:44165408:44173012:KDM4A-AS1	1.24015	2.3296	0.000442019	0.00749441
chr2:85132762:85133799:TMSB10	-1.54482	9.94137	0.000443398	0.00749488
chr21:47878861:47989926:DIP2A	1.09853	6.45878	0.000443829	0.00749488
chr3:119388371:119396243:COX17	-1.34521	6.45256	0.000444345	0.00749488
chr20:48120410:48184707:PTGIS	-1.90386	5.98994	0.000445195	0.00749629
chr1:36787631:36789755:EVA1B	-1.68919	5.7359	0.000447653	0.00752472
chr3:37284681:37408370:GOLGA4	1.31698	7.56844	0.000449247	0.00753856
chr7:43906156:43946231:URGCP-MRPS24	-1.17699	6.40649	0.000452548	0.00758095
chr1:36921361:36930040:MRPS15	-1.1518	6.1631	0.000459552	0.00768512
chr14:71374121:71582099:PCNX	1.36314	6.49058	0.000462933	0.00772845
chr19:45417920:45422606:APOC1	-1.87092	5.68046	0.000464494	0.00774131
chr12:25357722:25403865:KRAS	1.09534	5.78797	0.000466302	0.00775822
chr3:32522803:32544403:CMTM6	1.54573	7.18345	0.000467594	0.0077665
chr15:65952956:66084631:DENND4A	1.27142	4.82725	0.000468988	0.00777359
chr21:27096790:27107965:ATP5J	-1.23608	6.93999	0.00046961	0.00777359
chr22:50247496:50283726:ZBED4	1.06931	4.76503	0.000478963	0.00791502
chr22:50166936:50218452:BRD1	1.02274	5.4773	0.000482889	0.00796645
chr10:124221040:124274424:HTRA1	-1.69529	7.92187	0.000484066	0.00797242
chr12:56989379:57030163:BAZ2A	1.16358	7.25373	0.000485299	0.0079793
chr11:67118235:67121067:POLD4	-1.19354	6.54929	0.000486334	0.00798289
chr11:57508721:57510883:C11ORF31	-0.997182	6.56006	0.000488454	0.00800427
chr1:220321609:220445843:RAB3GAP2	1.12164	5.59711	0.00049119	0.00803564
chr7:100199881:100205798:PCOLCE	-1.78917	8.25977	0.000492107	0.0080372
chr14:54416454:54423554:BMP4	-1.79631	3.82729	0.000493325	0.00804367
chr5:131892615:131980313:RAD50	1.12155	6.07427	0.00049653	0.00806413
chr14:105219469:105225996:SIVA1	-1.09537	5.95337	0.000496707	0.00806413
chr7:33134409:33149002:RP9	-1.08123	3.55134	0.000497835	0.00806413
chr17:26926150:26944395:SPAG5-AS1	0.935907	4.28094	0.000497877	0.00806413
chr10:103867324:103880210:LDB1	1.20247	5.96766	0.000500926	0.00810009
chr19:56154985:56156989:ZNF581	-1.03457	4.4472	0.000502206	0.00810739
chr19:49340353:49371884:PLEKHA4	-1.83664	5.69593	0.000504218	0.00812647
chr8:93895757:93978372:TRIQK	1.7448	6.2901	0.000506228	0.00814544
chr7:87505543:87538856:DBF4	1.17746	3.86585	0.000507924	0.00815931
chr3:195295572:195311076:APOD	-2.1829	5.54547	0.000509465	0.00816992
chr13:53029494:53050766:CKAP2	1.39517	4.74615	0.000510255	0.00816992
chr4:17802277:17812381:DCAF16	0.905941	5.54288	0.000515275	0.00823683
chr14:73525220:73588076:RBM25	1.05569	7.47188	0.000516218	0.00823843
chr2:24807345:24993570:NCOA1	1.59623	6.68075	0.000519924	0.00828406
chr17:33307516:33332088:LIG3	1.3306	5.75484	0.000530181	0.00843376
chr1:200374074:200379186:ZNF281	1.19975	4.46871	0.000531377	0.00843906
chr2:217363519:217366188:RPL37A	-1.32661	10.8681	0.000533607	0.00844722
chr17:36351795:36413256:LOC440434	1.02928	4.1489	0.000533617	0.00844722
chr19:47421932:47508333:ARHGAP35	1.1746	6.71029	0.000539125	0.00852062
chr5:140024947:140027370:NDUFA2	-1.30815	6.80966	0.000544864	0.00859023
chr6:28317690:28336954:ZKSCAN3	1.06026	3.37764	0.000545401	0.00859023
chr7:91828282:91875414:KRIT1	0.957393	5.33336	0.000546164	0.00859023
chr5:10353750:10440500:MARCH6	1.08264	7.68427	0.000550736	0.00864823
chr5:40759480:40798297:PRKAA1	0.984662	6.60297	0.000558719	0.00875953
chr15:90544722:90625432:ZNF710	1.17282	5.13251	0.000561407	0.00877988
chr4:76871058:76912115:SDAD1	1.18756	5.41955	0.000561812	0.00877988
chr10:93683735:93790080:BTAF1	1.25023	6.39131	0.000564641	0.00880774
chr1:20396700:20418394:PLA2G5	-1.57711	3.03906	0.000565395	0.00880774
chr15:40226324:40327797:EIF2AK4	1.00037	5.7964	0.000567273	0.00882294
chr12:56229213:56236767:MMP19	-1.51959	5.6165	0.000569934	0.00885027
chr3:93776765:93782067:DHFRL1	1.17638	3.74508	0.000577826	0.00895858
chr17:48503518:48552206:ACSF2	-1.60021	5.02212	0.000583227	0.00902802
chr2:170440849:170494254:PPIG	1.05176	5.90437	0.000584944	0.00904029
chr12:100661548:100733914:SCYL2	1.26383	5.70055	0.00059071	0.009115
chr17:66531256:66597095:FAM20A	-1.56625	5.43266	0.000592488	0.00912805
chr12:22778075:22843608:ETNK1	1.05941	6.47404	0.000594614	0.00914639
chr1:49193194:49242641:BEND5	-1.52499	2.22541	0.000597162	0.00916289
chr11:118272103:118280562:ATP5L	-1.14438	7.51621	0.000598406	0.00916289
chr6:31913720:31919861:CFB	-2.24971	4.95596	0.000598496	0.00916289
chr1:184760158:184943718:FAM129A	2.18719	7.48957	0.000601872	0.00918615
chr8:26371708:26515693:DPYSL2	-1.38576	6.49309	0.000601893	0.00918615
chr3:167727653:167813417:GOLIM4	2.33768	6.25094	0.000610075	0.00929652
chr11:119209643:119217383:C1QTNF5	-1.84959	6.26903	0.000613224	0.00931635
chr11:119209643:119217383:MFRP	-1.84959	6.26903	0.000613281	0.00931635
chr17:18218593:18231370:SMCR8	1.16753	5.73889	0.000614648	0.00932263
chr3:182511290:182639421:ATP11B	1.6083	7.21416	0.00062427	0.0094436
chr17:62075710:62081644:PRR29	-1.47028	4.64169	0.000624554	0.0094436
chr20:30193085:30194317:ID1	-1.42257	5.56944	0.000626684	0.00946119
chr5:132202318:132204536:UQCRQ	-1.55009	8.31482	0.000629522	0.0094894
chrX:53401069:53449677:SMC1A	1.02355	6.56577	0.000633095	0.00952856
chr2:10580496:10588680:ODC1	1.90104	8.35061	0.000634126	0.00952856
chrX:70752911:70795747:OGT	1.64062	9.32203	0.000635043	0.00952856
chr2:54342409:54532435:ACYP2	-1.70822	4.23735	0.000636609	0.00953367
chr19:40928408:40931932:SERTAD1	-1.07796	4.47325	0.000637332	0.00953367
chr1:100435344:100492534:SLC35A3	1.58144	6.00065	0.000645899	0.0096373
chr5:145826872:145891069:TCERG1	0.991392	6.08979	0.00064623	0.0096373
chr22:40440820:40731812:TNRC6B	1.1854	6.10466	0.000650611	0.00968786
chr12:56078353:56106089:ITGA7	-1.73397	5.61362	0.000656863	0.0097661
chr8:52730134:52811746:PCMTD1	1.03292	6.76502	0.000659992	0.00979772
chr7:87463813:87505692:SLC25A40	1.17963	4.53257	0.000662574	0.00982115
chr2:198256697:198299771:SF3B1	1.22066	8.88326	0.000666716	0.0098676
chr1:155290250:155293938:RUSC1-AS1	-1.22312	4.59104	0.000670011	0.00990139
chr17:28705941:28796675:CPD	1.39421	7.33779	0.000673378	0.00993614
chr1:145293370:146466121:NBPF10	1.69869	3.23104	0.000676231	0.00996035
chr22:29138042:29153496:HSCB	-1.16799	4.02516	0.000677055	0.00996035
