# Supplementary material for: Measure transcript integrity using RNA-seq data
Source: BMC Bioinformatics. 2016 Feb 3;17:58. doi: 10.1186/s12859-016-0922-z (PMC4739097; doi:10.1186/s12859-016-0922-z)
Supplement: Additional file 19: Table S6. — edgeR detected 289 differentially expressed genes (FDR cutoff = 0.01) in mCRPC samples (after TIN correction). FC = Fold Change; CPM = Count Per Million; FDR = False Discovery Rate. (XLS 45 kb) [file 12859_2016_922_MOESM19_ESM.xls]

## Sheet: Table_S6
Supplementary Table 6. edgeR detected 289 differentially expressed genes (FDR cutoff = 0.01) in mCRPC samples (after TIN correction). FC = Fold Change; CPM = Count Per Million; FDR = False Discovery Rate.
Gene coordinates and symbol	logFC	logCPM	Pvalue	FDR
chr1:153591275:153606568:S100A13	-3.24485	7.97573	2.89083e-15	2.8281e-11
chr11:65265232:65273939:MALAT1	2.73254	12.1514	6.21378e-12	2.85901e-08
chr19:60950:70966:WASH5P	2.66126	4.03456	8.76729e-12	2.85901e-08
chr9:136528683:136605077:SARDH	-2.20564	3.11538	2.9117e-11	7.12128e-08
chr5:131520568:131528498:P4HA2-AS1	-2.56818	4.14205	8.9786e-11	1.75675e-07
chr7:99949940:99951559:PVRIG2P	2.44802	4.5525	2.49633e-10	4.07026e-07
chr19:54972977:54974894:LENG9	-2.84621	7.4179	7.13682e-10	9.97421e-07
chr19:36641823:36643771:COX7A1	-5.40378	7.81333	1.27128e-09	1.55462e-06
chr10:88728187:88730666:ADIRF	-2.98434	6.87991	2.3781e-09	2.585e-06
chr11:71725336:71731956:LOC100128494	2.25351	7.50293	3.55715e-09	3.47996e-06
chr1:145549208:145568526:ANKRD35	-2.74998	3.76312	3.99628e-09	3.55415e-06
chr11:35453375:35551848:PAMR1	-2.73433	4.21449	7.45462e-09	6.07738e-06
chr7:74071990:74175022:GTF2I	2.02182	5.10898	1.46703e-08	1.104e-05
chr14:24439082:24475617:DHRS4L2	-1.92107	5.32965	1.64754e-08	1.15128e-05
chr5:9546311:9550409:SNHG18	-1.98332	3.04543	2.65719e-08	1.73302e-05
chr7:44618761:44621827:TMED4	1.91586	4.79484	3.76159e-08	2.16332e-05
chr10:75556271:75561157:ZSWIM8-AS1	2.08323	5.17495	3.90743e-08	2.16332e-05
chr9:97488950:97849500:C9ORF3	-2.80146	6.64776	3.98034e-08	2.16332e-05
chr5:131593350:131609147:PDLIM4	-2.41839	3.64378	5.64842e-08	2.76394e-05
chr10:5029967:5060225:AKR1C2	-2.95984	4.86381	5.85341e-08	2.76394e-05
chr19:35629692:35633959:FXYD1	-3.58173	5.27096	5.93302e-08	2.76394e-05
chr10:81892257:81904784:PLAC9	-2.44244	5.57136	6.3758e-08	2.8352e-05
chr1:13910251:13944452:PDPN	-2.91492	4.14878	7.03924e-08	2.9431e-05
chr19:44080951:44086256:PINLYP	-1.99011	1.77937	7.22011e-08	2.9431e-05
chr1:110276553:110283660:GSTM3	-1.81339	5.09039	1.08278e-07	4.23714e-05
chr1:156182778:156213123:PMF1-BGLAP	-3.93881	9.49518	1.2626e-07	4.66401e-05
chr3:112930311:113006310:BOC	-1.89278	5.4342	1.30895e-07	4.66401e-05
chr11:119209643:119217383:C1QTNF5	-2.67072	7.31379	1.38194e-07	4.66401e-05
chr11:119209643:119217383:MFRP	-2.67072	7.31379	1.38257e-07	4.66401e-05
chr19:10222196:10226064:P2RY11	-2.27626	6.75836	1.74409e-07	5.58338e-05
chr19:52392487:52408305:ZNF649	2.54076	5.17804	1.76924e-07	5.58338e-05
chr7:56147975:56160689:PHKG1	-2.38474	6.76103	2.215e-07	6.72298e-05
chr9:15422781:15461627:SNAPC3	1.62367	4.67201	2.26779e-07	6.72298e-05
chr1:154474694:154520623:TDRD10	-2.42954	2.71017	2.4237e-07	6.97384e-05
chr9:35807781:35812259:SPAG8	-1.70542	3.22119	2.7719e-07	7.74785e-05
chr17:34310691:34329084:CCL15-CCL14	-2.71057	6.00568	2.99245e-07	7.98554e-05
chrX:52976463:52985629:FAM156B	1.78199	0.947676	3.02019e-07	7.98554e-05
chr15:74466086:74469212:ISLR	-2.69593	5.87883	3.18794e-07	8.08132e-05
chr20:52183609:52199636:ZNF217	1.77352	6.56242	3.23805e-07	8.08132e-05
chr1:156692412:156697705:ISG20L2	1.54169	4.04888	3.35232e-07	8.08132e-05
chr1:6266188:6281359:RNF207	-1.73446	4.14229	3.38683e-07	8.08132e-05
chr20:44034632:44039250:DBNDD2	-2.1181	5.48761	3.82165e-07	8.90171e-05
chr17:27941773:27948441:CORO6	-2.30472	4.54675	4.09285e-07	9.31171e-05
chr8:26371708:26515693:DPYSL2	-2.07956	7.25556	5.31343e-07	0.000118139
chr3:11178778:11304939:HRH1	-2.08067	3.55475	5.52069e-07	0.00012002
chr11:111783459:111784817:HSPB2	-2.41335	3.79831	5.81419e-07	0.000123653
chr2:110969105:110980517:LINC00116	-3.58039	6.75169	6.4723e-07	0.00013472
chr4:184239219:184241927:CLDN22	-1.98704	2.98626	6.77979e-07	0.000138181
chr3:58490862:58522929:ACOX2	-1.78094	2.97769	8.77618e-07	0.000175219
chr8:62200524:62414204:CLVS1	-2.24031	5.35859	9.46864e-07	0.000184939
chr10:114710008:114927436:TCF7L2	-1.54795	5.75383	9.64112e-07	0.000184939
chr22:24108020:24110159:CHCHD10	-1.51909	5.40325	1.14828e-06	0.000216031
chr1:196788860:196801319:CFHR1	-2.41407	3.8532	1.18776e-06	0.000219242
chr19:38158649:38183216:ZNF781	-1.7704	2.56659	1.25754e-06	0.000227824
chr9:34652181:34661898:IL11RA	-1.58296	4.76547	1.31426e-06	0.00023377
chr7:100171633:100183811:LRCH4	1.90501	6.28564	1.35443e-06	0.000236613
chr11:121959810:122073770:MIR100HG	-1.99594	5.04895	1.65886e-06	0.000284712
chrX:52976463:53024651:FAM156A	1.63272	1.85495	1.82785e-06	0.000304481
chr12:53491435:53496128:IGFBP6	-2.42608	4.40009	1.85822e-06	0.000304481
chr19:5904851:5910263:VMAC	1.5989	3.68949	1.86741e-06	0.000304481
chr14:24476217:24520586:DHRS4L1	-1.73805	2.92741	2.00975e-06	0.000322318
chr2:74383210:74405995:MOB1A	1.90285	4.35209	2.54968e-06	0.000399891
chr6:139012804:139018425:FLJ46906	-1.98799	3.1733	2.5752e-06	0.000399891
chr3:46919235:46945289:PTH1R	-2.59798	7.48188	2.74527e-06	0.00041964
chr1:16524598:16539104:ARHGEF19	-1.58686	4.46306	2.82154e-06	0.000424664
chr5:14581890:14616287:FAM105A	2.78678	7.30606	3.16271e-06	0.000468799
chr15:20613649:20711433:HERC2P3	2.41382	3.32382	3.2996e-06	0.00048179
chr9:134165080:134184649:PPAPDC3	-1.90657	3.1889	3.54878e-06	0.000510554
chr14:23825608:23834842:EFS	-1.69242	4.26102	3.80804e-06	0.000534079
chr19:6413118:6424822:KHSRP	1.49114	6.41256	3.82148e-06	0.000534079
chr17:15133093:15168674:PMP22	-1.78875	6.23436	4.06003e-06	0.000559426
chr3:8543492:8609811:LMCD1	-2.31571	5.77456	4.30396e-06	0.000584801
chr15:89631380:89745591:ABHD2	1.93564	8.28019	4.50714e-06	0.000604018
chr14:24836116:24848811:NFATC4	-2.14863	6.61488	4.73286e-06	0.000625697
chr2:96687693:96700727:GPAT2	-1.74234	3.80887	4.84047e-06	0.000631391
chr12:54402889:54406545:HOXC8	-1.828	2.25562	5.09636e-06	0.000656022
chr3:167727653:167813417:GOLIM4	2.89368	5.96214	5.30998e-06	0.000674643
chr10:5005453:5020158:AKR1C1	-2.3629	3.85855	5.48602e-06	0.000687389
chr1:169101767:169337201:NME7	-1.78151	5.01629	5.55083e-06	0.000687389
chr11:63341943:63381941:PLA2G16	-1.51614	5.39807	6.20326e-06	0.000758581
chr19:50094911:50129696:PRR12	1.27538	5.74459	6.36556e-06	0.000768818
chr15:41576200:41591795:OIP5-AS1	1.35291	4.20439	7.02946e-06	0.000838649
chr10:103867324:103880210:LDB1	1.62352	6.1092	7.32989e-06	0.000863956
chr11:134022336:134094426:NCAPD3	1.89545	6.13349	7.84616e-06	0.000913797
chr17:66531256:66597095:FAM20A	-1.76254	5.79121	8.62243e-06	0.000992391
chr1:55107412:55175940:MROH7	-1.96896	3.2421	8.87564e-06	0.00100966
chr1:212606228:212619721:NENF	-1.45452	6.78174	9.58064e-06	0.00107057
chr16:1290677:1292555:TPSAB1	-3.1366	4.73523	9.62997e-06	0.00107057
chr9:132427919:132484951:PRRX2	-1.89692	3.80263	1.00226e-05	0.0011017
chr11:111934733:111944895:PIH1D2	-1.57862	2.72753	1.06596e-05	0.00115869
chr5:114914192:114961876:TMED7-TICAM2	2.36342	5.70988	1.12067e-05	0.00120478
chr19:46850250:46894232:PPP5C	1.24202	5.1825	1.15229e-05	0.00122531
chr11:117707690:117748201:FXYD6	-1.59462	6.02417	1.21202e-05	0.00127497
chr11:111779343:111783937:CRYAB	-3.4368	7.39772	1.24439e-05	0.0012951
chr1:31838099:31845923:FABP3	-3.96855	5.94054	1.3437e-05	0.00138373
chr6:41040706:41070146:NFYA	1.3134	6.01913	1.53021e-05	0.00155938
chr7:74298091:74306731:STAG3L2	1.39854	3.37629	1.56719e-05	0.00158059
chr11:112831968:113149158:NCAM1	-1.95818	6.88495	1.58354e-05	0.0015808
chr3:52867130:52931597:TMEM110-MUSTN1	-3.61517	6.8057	1.63055e-05	0.00161128
chr14:101292444:101327360:MEG3	-3.50168	6.48385	1.66289e-05	0.00161426
chr17:62780958:62833302:PLEKHM1P	1.59462	3.89159	1.68261e-05	0.00161426
chr11:839720:842529:POLR2L	-1.70376	7.43567	1.68838e-05	0.00161426
chr5:150399998:150408554:GPX3	-2.38675	6.08694	1.72141e-05	0.00161426
chr11:62327634:62327778:MIR3654	1.91716	6.2897	1.72403e-05	0.00161426
chr16:1278335:1280185:TPSB2	-3.54076	5.35445	1.73257e-05	0.00161426
chr10:99624756:99790585:CRTAC1	-2.33423	3.53119	1.75144e-05	0.00161645
chr2:74682149:74685087:INO80B	1.54452	4.79363	1.79988e-05	0.00164563
chr4:53728494:53733002:RASL11B	-1.85637	2.93717	1.90941e-05	0.00172961
chr6:49398072:49431041:MUT	1.34599	5.78371	1.93897e-05	0.00174027
chr17:56160779:56167618:DYNLL2	1.73671	6.13187	2.02288e-05	0.00179907
chr14:70346113:70499083:SMOC1	-2.49311	3.88376	2.11252e-05	0.00186187
chr17:46103532:46115168:COPZ2	-1.63984	5.39004	2.22527e-05	0.00194373
chr22:39260247:39268258:CBX6	1.45287	4.56776	2.28834e-05	0.00198114
chr19:3539154:3544028:C19ORF71	1.5333	1.95453	2.43605e-05	0.00209052
chr12:1675158:1703331:FBXL14	1.60073	3.63795	2.46344e-05	0.00209439
chr15:85198359:85201802:NMB	-1.61571	2.89236	2.50423e-05	0.00209439
chr5:158122922:158526788:EBF1	-1.65918	5.18961	2.50479e-05	0.00209439
chr12:54674532:54678663:HNRNPA1P10	1.71607	8.60812	2.55526e-05	0.00211848
chr19:36208920:36229781:KMT2B	1.15157	6.4082	2.62696e-05	0.00214219
chr19:47222767:47249720:STRN4	1.19857	6.00255	2.62765e-05	0.00214219
chr2:223725731:223808119:ACSL3	2.06797	7.64929	2.70468e-05	0.00218677
chr19:39833107:39875537:SAMD4B	1.26519	5.76111	2.79123e-05	0.00223824
chr5:167982627:168006614:PANK3	1.45026	4.83797	2.85987e-05	0.00224676
chr2:68511302:68547183:CNRIP1	-1.46963	4.55939	2.86042e-05	0.00224676
chr3:182660558:182698326:DCUN1D1	1.424	5.01111	2.87075e-05	0.00224676
chr19:52567718:52599018:ZNF841	1.44846	5.27174	2.9427e-05	0.0022848
chr1:222988430:223179337:DISP1	-1.36943	4.33708	3.00598e-05	0.00231555
chr16:30845361:30905623:BCL7C	-1.95927	6.64215	3.05787e-05	0.00233712
chr12:120532898:120554643:RAB35	1.29074	5.61181	3.118e-05	0.0023646
chr3:128806411:128880073:ISY1-RAB43	1.16646	6.211	3.15485e-05	0.00237415
chr12:15034114:15038853:MGP	-2.07573	8.39687	3.27421e-05	0.00242014
chr7:27145808:27166639:HOXA3	-1.95135	3.9262	3.27833e-05	0.00242014
chr1:144614958:144830407:NBPF8	1.90409	4.25539	3.29018e-05	0.00242014
chr6:32936436:32949282:BRD2	1.33589	8.40487	3.31968e-05	0.00242361
chr6:24667262:24705295:ACOT13	-1.38605	6.95717	3.41637e-05	0.00247573
chr17:27041298:27045286:RAB34	-1.43014	5.44276	3.48801e-05	0.00250646
chr5:141971742:142077635:FGF1	-2.06473	4.42487	3.51002e-05	0.00250646
chr16:21443344:21445776:LOC100190986	1.44246	5.07157	3.62801e-05	0.00257194
chr3:69068977:69101484:TMF1	1.2564	6.177	3.68668e-05	0.00259473
chr21:37507262:37518860:CBR3	-1.8246	4.74932	3.73321e-05	0.00259474
chr6:28089572:28105094:ZSCAN16-AS1	-2.26635	4.97734	3.73973e-05	0.00259474
chr2:36923832:37041937:VIT	-1.67469	4.44476	4.53704e-05	0.00312577
chr10:82214037:82282391:TSPAN14	1.66538	7.14953	4.67993e-05	0.00317291
chr3:197340897:197354752:LOC220729	1.53045	3.22667	4.70069e-05	0.00317291
chr17:62075710:62081644:PRR29	-1.93856	5.6185	4.72355e-05	0.00317291
chr10:75532048:75535976:FUT11	2.10132	4.22921	4.7352e-05	0.00317291
chr17:42269172:42275529:ATXN7L3	1.06326	5.67558	4.8537e-05	0.00322287
chr1:78413590:78444777:FUBP1	1.31269	5.85217	4.87565e-05	0.00322287
chr3:53195222:53226733:PRKCD	1.50001	6.70843	4.94619e-05	0.00324755
chr11:67159422:67165883:RAD9A	-1.73887	7.093	5.12176e-05	0.00334041
chr10:99437180:99447015:AVPI1	-1.58835	2.8014	5.16041e-05	0.00334333
chr10:135168657:135171529:FUOM	-1.54432	3.22611	5.20186e-05	0.00334801
chr6:41748499:41755110:PRICKLE4	1.74573	3.77955	5.24774e-05	0.00335547
chr3:186838740:186857263:RPL39L	-1.74522	2.0279	5.35001e-05	0.00339469
chr11:47269850:47290584:NR1H3	-1.25378	5.21737	5.37849e-05	0.00339469
chr12:56078353:56106089:ITGA7	-1.93339	5.79962	5.4616e-05	0.00342506
chr17:3539761:3566397:CTNS	-1.38717	5.9337	5.58808e-05	0.00348205
chr7:128281294:128301052:LINC01000	1.30499	6.92645	5.78524e-05	0.00358209
chrX:152713122:152760983:HAUS7	-1.47487	5.27498	5.87854e-05	0.00361696
chr20:48120410:48184707:PTGIS	-1.79856	5.9407	5.93157e-05	0.00362539
chr19:41725103:41767672:AXL	-1.6176	5.80322	5.96636e-05	0.00362539
chr20:43991808:44039250:SYS1-DBNDD2	-1.45465	4.85213	6.01617e-05	0.0036331
chr1:1288068:1298921:MXRA8	-1.62929	8.21214	6.14531e-05	0.00368832
chr11:114166534:114183238:NNMT	-2.04669	6.64251	6.34329e-05	0.00378393
chr19:58858171:58864865:A1BG	-1.88566	4.0056	6.45696e-05	0.00381383
chr12:56229213:56236767:MMP19	-1.50133	5.93177	6.47139e-05	0.00381383
chr3:128806411:128840993:RAB43	1.2637	6.11966	6.56628e-05	0.00384658
chr6:86159301:86205509:NT5E	-1.49621	5.38303	6.65465e-05	0.00387515
chr16:3072620:3074287:HCFC1R1	-1.41275	5.84443	6.75864e-05	0.00390888
chrX:53220502:53254604:KDM5C	1.20654	7.04335	6.79249e-05	0.00390888
chr8:27454433:27472328:CLU	-2.52941	9.40002	6.84386e-05	0.00391541
chr5:148875456:148931115:CSNK1A1	1.25799	7.25503	7.0357e-05	0.00400176
chr17:48503518:48552206:ACSF2	-2.22066	5.81936	7.39508e-05	0.00418185
chr19:2037469:2051243:MKNK2	1.38586	7.38957	7.6221e-05	0.00426494
chr1:861120:879961:SAMD11	-1.82681	6.63339	7.6292e-05	0.00426494
chr7:156931654:157062066:UBE3C	1.09074	6.08917	8.02079e-05	0.00445838
chr17:45727203:45761004:KPNB1	1.35675	7.81967	8.07501e-05	0.00446315
chr11:27015627:27018632:FIBIN	-2.41911	4.18671	8.27373e-05	0.0045473
chr11:118868842:118886502:CCDC84	-1.47739	6.99048	8.4511e-05	0.00460075
chr6:83072922:83077133:TPBG	-1.73546	5.09622	8.46503e-05	0.00460075
chr16:50099880:50139375:HEATR3	1.24649	4.14813	8.71377e-05	0.00470977
chr6:37787306:38122399:ZFAND3	1.29814	6.06117	8.77025e-05	0.00471425
chr14:55034329:55260033:SAMD4A	-2.23103	6.20212	9.05648e-05	0.0048415
chr4:157682762:157892546:PDGFC	-1.88225	5.26701	9.13086e-05	0.00485474
chr10:70242089:70287280:SLC25A16	1.43766	4.94944	9.32306e-05	0.00493013
chr12:31433519:31479159:FAM60A	1.33464	5.47013	9.55077e-05	0.00502339
chr2:128395995:128439360:LIMS2	-1.68281	4.96596	9.63581e-05	0.00504102
chr19:12848305:12859137:ASNA1	1.20427	5.07174	9.83303e-05	0.00510593
chr19:36705503:36729675:ZNF146	1.69636	7.24716	9.88557e-05	0.00510593
chr15:72533521:72563628:PARP6	-1.41364	5.11454	9.91645e-05	0.00510593
chrX:54946995:54957866:TRO	-1.57258	4.6232	0.000100688	0.00514824
chr12:56119226:56123457:CD63	-1.30743	9.90785	0.000101053	0.00514824
chr9:132500614:132515344:PTGES	-1.83505	3.85399	0.000101565	0.00514824
chr6:112408673:112423993:FAM229B	-1.71216	4.18206	0.000105192	0.00530462
chr2:38522028:38604432:ATL2	1.09288	5.51696	0.000105817	0.00530631
chr14:94577078:94583036:IFI27	-1.94116	6.0287	0.000106311	0.00530631
chr16:4674824:4740975:MGRN1	1.21829	6.36371	0.000108169	0.0053219
chr12:122989189:123011560:RSRC2	1.2864	6.5163	0.000108251	0.0053219
chr14:92246095:92333880:TC2N	2.17194	7.00472	0.000108474	0.0053219
chr1:20396700:20418394:PLA2G5	-1.59837	3.33512	0.000108799	0.0053219
chr22:22113946:22221970:MAPK1	1.59238	7.26309	0.000111192	0.00538961
chr7:128116782:128142978:METTL2B	1.18471	3.7282	0.000111628	0.00538961
chr11:576445:612222:PHRF1	1.16128	5.88947	0.000111945	0.00538961
chr17:4801063:4806369:CHRNE	-1.08914	3.97646	0.000112586	0.00538961
chr18:32820993:32838397:ZNF397	1.2653	4.43989	0.000112938	0.00538961
chr7:99998494:100026431:ZCWPW1	-1.42755	3.75687	0.000117549	0.00558243
chr1:1592938:1624243:SLC35E2B	1.06793	6.36556	0.000118628	0.00560646
chr12:56596287:56615753:RNF41	1.37283	6.43267	0.000121862	0.00573162
chr19:39616419:39670046:PAK4	1.54547	6.16011	0.000124657	0.005835
chr16:10479911:10577495:ATF7IP2	-1.8733	4.3434	0.000128624	0.00598308
chr14:64971291:65000408:ZBTB1	1.203	6.29588	0.000129043	0.00598308
chr17:36351795:36413256:LOC440434	1.16532	4.15733	0.000131621	0.00607379
chr17:27232270:27278508:PHF12	1.41269	6.96185	0.000134765	0.00616339
chr12:75874512:75895716:GLIPR1	2.06604	6.66799	0.000134822	0.00616339
chr6:31588449:31605554:PRRC2A	1.34113	8.16232	0.000139579	0.00635118
chr12:75891418:75905418:KRR1	1.76387	6.19525	0.000140391	0.00635852
chr19:3976053:3985461:EEF2	1.39155	10.2556	0.000141615	0.00638441
chr7:105888731:105925638:NAMPT	3.16014	9.39417	0.000143528	0.00644098
chr1:206557366:206581301:SRGAP2D	1.57529	3.57227	0.000144954	0.00645989
chr10:75880014:75910826:AP3M1	1.57008	6.72196	0.00014538	0.00645989
chr2:10580496:10588680:ODC1	2.16179	8.58436	0.000146546	0.00645989
chr10:75135188:75173841:ANXA7	1.50763	6.91846	0.000147519	0.00645989
chr17:18684581:18710026:TVP23B	1.42062	4.44371	0.00014753	0.00645989
chr10:118430702:118502085:HSPA12A	-1.69875	4.10683	0.000147911	0.00645989
chr3:16216183:16271253:GALNT15	-1.77834	3.40168	0.000152086	0.0066127
chr16:21413454:21436658:NPIPB3	1.33176	4.05243	0.000155155	0.0067163
chr14:73525220:73588076:RBM25	1.14399	7.327	0.000161503	0.00696029
chr12:54393876:54397120:HOXC9	-1.58591	2.55401	0.000162366	0.00696677
chr14:75179849:75203390:FCF1	1.0253	4.99457	0.000166399	0.00710864
chr18:11851388:11854448:CHMP1B	1.49962	5.931	0.000167497	0.00712444
chr8:101162838:101166230:POLR2K	1.63691	5.64211	0.000169352	0.00717121
chr5:14143828:14509458:TRIO	1.18444	6.05864	0.000170373	0.00717121
chr6:83602185:83775545:UBE3D	-1.46765	2.2224	0.000170795	0.00717121
chr1:1570602:1655859:CDK11B	1.20454	5.59591	0.000171731	0.00717969
chr19:10332108:10341948:S1PR2	-1.46395	3.61389	0.000174538	0.00726598
chr3:187086167:187089369:RTP4	-1.54893	2.05344	0.000178979	0.00737868
chr14:74946835:74946907:MIR4709	1.60531	3.97782	0.000179134	0.00737868
chr15:63334837:63364113:TPM1	-1.60829	9.13895	0.00017994	0.00737868
chr12:26348268:26387708:SSPN	-1.78922	5.40918	0.000180262	0.00737868
chr6:52535883:52551385:TMEM14A	1.51648	4.41997	0.000181919	0.00741545
chr3:12194567:12200851:TIMP4	-2.64282	4.42493	0.000183061	0.00743106
chr11:58346586:58393205:ZFP91-CNTF	1.79802	4.80647	0.000188048	0.00757022
chr3:32522803:32544403:CMTM6	1.54128	7.06134	0.000188721	0.00757022
chr4:77969176:77997125:CCNI	1.88479	7.21647	0.000188811	0.00757022
chr2:233470766:233547491:EFHD1	-1.68989	4.54992	0.000190017	0.00758751
chr13:20248891:20357159:PSPC1	1.09348	5.43543	0.000194375	0.00769924
chr10:99473464:99477909:MARVELD1	-1.5291	6.02694	0.000194389	0.00769924
chr10:71561643:71718904:COL13A1	-1.23781	4.75195	0.000196642	0.00775704
chr6:39872033:39902290:MOCS1	-1.36358	5.52119	0.000200489	0.00787704
chr8:12294521:12424354:LOC100506990	-1.54193	3.87724	0.0002037	0.00797118
chr6:32083044:32096017:ATF6B	1.10339	6.33887	0.000208867	0.0081408
chr6:31976196:31981050:TNXB	-3.01932	4.97065	0.000210845	0.00818532
chr10:64926980:65225761:JMJD1C	1.59085	7.19821	0.000214428	0.0082915
chr1:206516199:206581301:SRGAP2C	1.52882	3.62729	0.000223288	0.0086001
chr1:228675067:228683889:RNF187	-1.25324	7.72317	0.00022549	0.00865086
chr19:21473961:21512241:ZNF708	1.25913	4.55501	0.000229007	0.00872443
chr3:158991035:159615155:SCHIP1	-1.80957	4.17255	0.000229191	0.00872443
chr9:35659340:35665278:ARHGEF39	-1.46726	6.05305	0.000237708	0.00896932
chr5:17216931:17276954:BASP1	1.86884	6.96213	0.000237849	0.00896932
chr6:83920109:84140938:ME1	-1.18066	3.99244	0.000238375	0.00896932
chr17:75084724:75213181:SEC14L1	2.01347	7.64948	0.000241943	0.00902644
chr4:78078356:78091213:CCNG2	2.19918	8.06046	0.000242189	0.00902644
chr19:1397024:1401569:GAMT	-2.08098	6.34953	0.000242661	0.00902644
chr11:101785745:101871796:KIAA1377	-1.55133	4.03857	0.000249929	0.00926158
chr1:209848669:209849735:G0S2	-2.42761	4.27124	0.000252246	0.00926825
chr8:103838529:103876428:AZIN1	1.25912	7.33667	0.00025265	0.00926825
chr6:31976196:31980800:TNXA	-2.97546	4.91506	0.000252951	0.00926825
chr10:5090957:5149878:AKR1C3	-1.85952	4.71519	0.00025438	0.00928581
chr1:161129253:161135516:USP21	1.04143	4.64902	0.000255575	0.00929478
chr15:23004683:23034427:NIPA2	1.03842	5.97844	0.000256709	0.00930141
chr19:56165415:56186082:U2AF2	1.17719	7.26616	0.000257908	0.00931038
chr19:8455204:8469317:RAB11B	1.17993	5.73475	0.000260298	0.00936213
chr11:68522087:68609399:CPT1A	1.25579	7.20647	0.000263216	0.00943152
chr1:202102531:202113871:ARL8A	1.05649	5.29157	0.000264156	0.00943152
chr1:154192647:154243986:UBAP2L	1.13311	6.88332	0.000265942	0.00946078
chr3:148583042:148614872:CPA3	-2.08185	4.39546	0.000269154	0.00950811
chr1:93811477:93828148:DR1	1.16518	5.35668	0.000269217	0.00950811
chr20:43160421:43247678:PKIG	-1.1896	5.25042	0.000274025	0.00961352
chr1:145293370:146466121:NBPF10	2.02374	3.58774	0.000274324	0.00961352
chr7:116502562:116559313:CAPZA2	1.32099	6.83685	0.000275149	0.00961352
chr11:111955538:111957522:TIMM8B	-1.44551	6.45665	0.000278712	0.00970333
chr16:67182004:67184902:B3GNT9	-1.31328	5.24264	0.000281691	0.0097669
chr19:50879679:50886285:NR1H2	1.00721	5.4559	0.000283325	0.0097669
chr8:133787603:133861052:PHF20L1	1.34065	6.32676	0.000283533	0.0097669
chr19:35491245:35517373:GRAMD1A	1.20788	6.09355	0.00028743	0.0098664
chr1:109234931:109244422:PRPF38B	1.09215	6.6795	0.000289967	0.00991871
chr10:51827647:51893269:FAM21A	1.14237	3.31602	0.000294047	0.00999744
chr12:49315741:49319330:FKBP11	-1.11919	5.78278	0.000295254	0.00999744
chr5:139712427:139726188:HBEGF	-1.32224	3.43056	0.000295335	0.00999744
