# Supplementary material for: Measure transcript integrity using RNA-seq data
Source: BMC Bioinformatics. 2016 Feb 3;17:58. doi: 10.1186/s12859-016-0922-z (PMC4739097; doi:10.1186/s12859-016-0922-z)
Supplement: Additional file 21: Table S7. — edgeR detected top 1000 differentially expressed genes (FDR cutoff = 0.01) in GBM samples without TIN correction. FC = Fold Change; CPM = Count Per Million; FDR = False Discovery Rate. (XLS 143 kb) [file 12859_2016_922_MOESM21_ESM.xls]

## Sheet: Table_S7
Supplementary Table 7. edgeR detected top 1000 differentially expressed genes (FDR cutoff = 0.01) in GBM samples without TIN correction. FC = Fold Change; CPM = Count Per Million; FDR = False Discovery Rate.
Gene coordinates and symbol	logFC	logCPM	Pvalue	FDR
chr3:123213362:123303924:PTPLB	-3.97124	4.57014	1.10059e-134	1.2112e-130
chr7:74103270:74143256:LOC101926943	-4.08272	4.42415	8.29316e-115	4.56331e-111
chr3:48788092:48885270:PRKAR2A	-3.96056	5.18296	3.42885e-103	1.25782e-99
chr16:16326388:16388668:NOMO3	-2.89897	5.06926	8.8481e-98	2.43433e-94
chr16:18511181:18573434:NOMO2	-2.66607	5.75087	2.90671e-95	6.39767e-92
chr12:96588206:96661606:ELK3	-2.55557	5.25827	2.60401e-90	4.77619e-87
chr2:28615778:28637516:FOSL2	-2.24567	6.49914	3.03168e-89	4.76624e-86
chr17:18874380:18908060:FAM83G	-2.84211	4.26718	2.67821e-88	3.68421e-85
chr7:74071990:74175022:GTF2I	-2.77804	6.41769	1.64092e-87	2.00648e-84
chr16:70147528:70195184:PDPR	-2.4162	5.88856	4.36476e-83	4.80342e-80
chr1:206516199:206580070:SRGAP2B	-2.80192	4.1075	4.75416e-79	4.75633e-76
chr2:232578023:232578105:MIR1244-3	2.28443	6.71092	3.13537e-78	2.6565e-75
chr2:232578023:232578105:MIR1244-2	2.28443	6.71092	3.16959e-78	2.6565e-75
chr2:232578023:232578105:MIR1244-1	2.28443	6.71092	3.37947e-78	2.6565e-75
chr16:89334028:89556969:ANKRD11	-2.32162	7.2494	7.17054e-77	5.26079e-74
chr22:39260247:39268258:CBX6	-2.65314	5.03971	9.56425e-77	6.57841e-74
chr17:33570085:33594761:SLFN5	-2.65848	5.58907	4.47807e-75	2.89889e-72
chr2:86253450:86333278:POLR1A	-2.11295	5.6801	1.21168e-70	7.40807e-68
chr3:197518144:197598456:LRCH3	-2.09884	4.43818	3.58893e-67	2.07875e-64
chr9:125611731:125667562:RC3H2	-2.54942	5.27541	1.11849e-65	6.15452e-63
chr13:46536313:46626896:ZC3H13	-2.8799	5.83893	4.62079e-65	2.42151e-62
chr5:14143828:14509458:TRIO	-2.19661	7.1641	5.8821e-65	2.94239e-62
chr14:50043389:50053134:RPS29	1.5474	6.57866	2.30979e-64	1.10518e-61
chr11:61891444:61920635:INCENP	-2.27419	5.94181	5.62764e-63	2.53129e-60
chr2:11321777:11484711:ROCK2	-2.76502	5.80433	5.75032e-63	2.53129e-60
chr11:11373488:11374904:CSNK2A3	-1.67852	6.02108	6.21527e-62	2.63073e-59
chr6:117803819:117891020:DCBLD1	-2.65098	4.08132	2.85995e-61	1.1657e-58
chr10:105148808:105156270:USMG5	1.53239	6.73151	4.82306e-61	1.89564e-58
chr17:73163824:73179098:SUMO2	1.67173	7.61528	1.19146e-60	4.52139e-58
chr9:114659205:114695433:UGCG	-2.98518	4.36023	5.16982e-60	1.89646e-57
chr8:101715195:101715252:MIR7705	2.69577	4.17927	2.84537e-59	1.0101e-56
chr1:247463621:247495045:ZNF496	-2.32424	4.90965	4.14331e-59	1.42491e-56
chr17:76792964:76836969:USP36	-1.83264	5.88723	1.16316e-57	3.87895e-55
chr1:162602227:162750247:DDR2	-3.09395	5.49738	4.51967e-57	1.46291e-54
chr10:119042605:119134937:PDZD8	-2.26233	5.45025	1.61209e-56	5.06886e-54
chr1:226250427:226259703:H3F3AP4	1.61756	5.42231	5.14005e-56	1.57128e-53
chr1:226250407:226259703:H3F3A	1.61391	5.42516	5.88855e-56	1.75145e-53
chr2:55459038:55462989:RPS27A	1.57654	7.20267	1.01896e-55	2.95095e-53
chr1:117910084:118068320:MAN1A2	-2.01819	5.73804	1.44819e-55	4.0865e-53
chr2:96940073:96971307:SNRNP200	-1.48182	7.96725	3.52068e-55	9.68626e-53
chr9:35749276:35753264:RGP1	-2.65591	3.98315	7.39262e-55	1.98429e-52
chr7:54819939:54826939:SEC61G	1.56461	7.44446	2.81254e-54	7.36951e-52
chr14:92582467:92588153:NDUFB1	1.52838	5.30769	7.92543e-54	2.02836e-51
chr6:160390130:160527583:IGF2R	-1.4871	8.67839	1.24891e-53	3.12369e-51
chr6:42847670:42854731:RPL7L1	-1.67499	4.98249	3.98075e-53	9.73514e-51
chr15:63445538:63449741:RPS27L	1.417	7.25344	8.47114e-53	2.02663e-50
chr1:203830739:203840280:SNRPE	1.51792	5.23484	2.26306e-52	5.29894e-50
chr6:24667262:24705295:ACOT13	1.53847	6.01529	2.43157e-52	5.57489e-50
chr2:24425734:24583397:ITSN2	-1.88011	5.00806	3.29835e-52	7.40782e-50
chr3:195965252:196014584:PCYT1A	-1.67307	5.61711	8.47668e-52	1.86572e-49
chr8:8641998:8751131:MFHAS1	-2.41875	5.01207	1.03915e-51	2.24233e-49
chr3:48481685:48485537:TMA7	1.79736	4.91431	1.82711e-51	3.86679e-49
chr4:5712923:5816031:EVC	-2.03597	5.21664	8.41271e-51	1.74683e-48
chr17:8280833:8286565:RPL26	1.50538	8.60364	1.02667e-50	2.09231e-48
chr5:76986993:77072185:TBCA	1.41697	6.87998	1.94914e-50	3.90005e-48
chr6:75947390:75953644:COX7A2	1.52704	7.56711	2.77665e-50	5.45662e-48
chr3:197677051:197682721:RPL35A	1.41337	9.67689	4.23759e-50	8.18153e-48
chr3:14220227:14239869:LSM3	1.34087	6.74303	1.44264e-49	2.73729e-47
chr13:28519342:28519710:ATP5EP2	1.51847	5.91737	4.46609e-49	8.33039e-47
chr7:74601103:74867641:GTF2IP1	-1.94357	4.2025	7.61307e-49	1.39636e-46
chr4:140211070:140223705:NDUFC1	1.3804	5.56461	1.38149e-48	2.49234e-46
chr5:85913783:85916583:COX7C	1.29722	7.94199	1.77132e-48	3.14106e-46
chr9:135545727:135565470:GTF3C4	-1.80749	5.03379	1.79815e-48	3.14106e-46
chr10:120794540:120840334:EIF3A	-1.7945	9.08932	2.14773e-48	3.69309e-46
chr8:144718182:144735900:ZNF623	-1.76482	4.51213	2.19239e-48	3.71188e-46
chr14:104378624:104387903:C14ORF2	1.50533	6.3544	3.30653e-48	5.51338e-46
chr1:206516199:206581301:SRGAP2C	-1.89818	4.36696	4.02025e-48	6.60341e-46
chr17:72199794:72206019:RPL38	1.31403	9.03624	5.7062e-48	9.23481e-46
chr7:74601103:74653459:LOC100093631	-1.95234	4.18782	6.59528e-48	1.0519e-45
chr3:99357439:99515577:COL8A1	-1.58391	5.73634	8.64735e-48	1.35949e-45
chr7:99933701:99938951:STAG3L5P	-2.71573	3.16236	1.23223e-47	1.90996e-45
chr11:74660291:74690076:SPCS2	1.37483	5.30014	1.53805e-47	2.35086e-45
chr3:50316517:50325545:LSMEM2	1.60886	4.7169	1.60484e-47	2.41935e-45
chr3:12876443:12883081:RPL32	1.53015	7.56598	3.17516e-47	4.72197e-45
chr2:217363519:217366188:RPL37A	1.27299	9.02816	3.29536e-47	4.8354e-45
chrX:118920466:118925622:RPL39	1.92287	4.48625	5.29768e-47	7.67118e-45
chr15:65737997:65810035:DPP8	-2.01905	5.05266	2.59701e-46	3.7117e-44
chr7:32524944:32534870:LSM5	1.25408	6.8166	3.55999e-46	5.02278e-44
chr17:38974368:38978863:KRT10	1.45624	6.29199	5.77474e-46	8.04443e-44
chr2:70889215:70995375:ADD2	-1.54861	5.94482	7.47895e-46	1.02882e-43
chr11:111473169:111597632:SIK2	-1.6529	5.02955	1.01616e-45	1.3806e-43
chr17:5322960:5336340:RPAIN	1.35812	7.35027	1.23864e-45	1.66234e-43
chr12:9392065:9392147:MIR1244-2	2.09721	3.52327	1.46957e-45	1.92959e-43
chr12:9392065:9392147:MIR1244-1	2.09721	3.52327	1.47362e-45	1.92959e-43
chr12:9392065:9392147:MIR1244-3	2.09722	3.52327	1.49037e-45	1.92959e-43
chr20:57226308:57290900:STX16-NPEPL1	-1.58738	5.79764	2.21335e-45	2.83231e-43
chr2:9629410:9695917:ADAM17	-1.76152	6.31668	2.70485e-45	3.42148e-43
chr3:40498782:40503863:RPL14	1.60195	8.11876	2.7481e-45	3.43668e-43
chr8:62200524:62414204:CLVS1	1.54637	5.66935	3.031e-45	3.74788e-43
chr2:201936461:201950473:NDUFB3	1.41927	6.10767	4.85685e-45	5.93884e-43
chr14:103398715:103523742:CDC42BPB	-1.3556	7.13445	7.39829e-45	8.94706e-43
chr2:203070902:203103322:SUMO1	1.33621	6.82648	7.75898e-45	9.28125e-43
chr14:78174413:78183941:SLIRP	1.41448	6.06758	1.13068e-44	1.33797e-42
chr2:170668266:170681441:METTL5	1.23219	6.20319	2.49532e-44	2.92138e-42
chr1:206557366:206581301:SRGAP2D	-1.83268	4.30686	5.33352e-44	6.17847e-42
chr17:45331207:45390077:ITGB3	-1.84487	5.07771	6.11204e-44	7.00656e-42
chr15:79165122:79190081:MORF4L1	1.40801	7.7668	6.43408e-44	7.29969e-42
chr12:120875892:120878545:COX6A1	1.48492	5.47683	1.60456e-43	1.80185e-41
chr8:100890222:100906242:COX6C	1.33416	7.10603	1.7173e-43	1.90898e-41
chr3:73046118:73115011:PPP4R2	-1.80244	4.40728	1.93548e-43	2.12999e-41
chr22:36677322:36784112:MYH9	-1.46929	10.9595	2.07915e-43	2.26545e-41
chr2:58134785:58387055:VRK2	1.4941	4.16838	2.4777e-43	2.67324e-41
chr19:50392912:50432796:IL4I1	-2.0391	4.04675	3.52336e-43	3.76452e-41
chr2:3622852:3628509:RPS7	1.44916	6.29189	5.27677e-43	5.58373e-41
chr17:55333930:55757299:MSI2	-1.94497	4.83032	5.57e-43	5.83789e-41
chr17:40950853:40963605:CNTD1	1.29813	5.59291	6.50799e-43	6.75665e-41
chr5:132202318:132204536:UQCRQ	1.29086	7.38909	7.90466e-43	8.12998e-41
chrX:21958690:22012955:SMS	1.5791	6.95776	1.14279e-42	1.16449e-40
chr2:238232654:238322850:COL6A3	-1.40526	8.49005	1.33894e-42	1.35183e-40
chr1:144851423:145076186:PDE4DIP	-1.47192	6.99477	2.53022e-42	2.53137e-40
chr19:1438362:1440492:RPS15	1.47062	7.13735	2.87131e-42	2.84674e-40
chr8:67834164:67837777:SNHG6	1.27994	6.81194	3.78644e-42	3.72052e-40
chr17:73034954:73043074:ATP5H	1.2742	7.04174	5.76463e-42	5.61413e-40
chr19:19101696:19144380:SUGP2	-1.28937	7.09503	5.87868e-42	5.67499e-40
chr1:151955385:151966714:S100A10	1.25023	7.98594	1.03716e-41	9.92513e-40
chr15:59930260:59949737:GTF2A2	1.16322	7.11976	2.05601e-41	1.95055e-39
chr3:57994126:58157982:FLNB	-1.3448	9.44336	2.52576e-41	2.36262e-39
chr16:30710461:30751450:SRCAP	-1.58055	6.60899	2.5333e-41	2.36262e-39
chr3:167727653:167813417:GOLIM4	-2.73207	6.77291	2.78293e-41	2.57362e-39
chr19:47421932:47508333:ARHGAP35	-1.2581	7.3771	3.05975e-41	2.80482e-39
chr22:21061978:21213100:PI4KA	-1.26325	6.06152	3.0839e-41	2.80482e-39
chr2:70508505:70520869:SNRPG	1.46566	4.98516	4.26775e-41	3.84972e-39
chr7:97910978:97922275:BRI3	1.31937	6.89542	4.63097e-41	4.1434e-39
chr17:14204505:14249492:HS3ST3B1	-2.00455	4.01771	4.97276e-41	4.41333e-39
chr19:7694670:7696510:PET100	1.48467	3.77428	5.85758e-41	5.15701e-39
chrX:119005733:119010629:NDUFA1	1.32706	7.99225	6.61797e-41	5.78022e-39
chr2:96874153:96908362:STARD7-AS1	-1.98857	3.66738	9.81451e-41	8.50462e-39
chr1:19923470:19956315:MINOS1	1.13289	6.56056	1.58788e-40	1.3652e-38
chr7:5346422:5463177:TNRC18	-1.43357	6.91862	1.68062e-40	1.43374e-38
chr13:76099349:76123575:COMMD6	1.70576	5.66636	2.51689e-40	2.13065e-38
chr19:44598481:44612479:ZNF224	-1.84332	3.49751	2.96571e-40	2.49143e-38
chr6:10747991:10760006:TMEM14B	1.27782	6.78998	3.1318e-40	2.61102e-38
chr10:17256237:17271984:VIM-AS1	-1.14121	10.9461	5.48934e-40	4.54212e-38
chr7:44836234:44842722:PPIA	1.33634	9.2524	7.64703e-40	6.25691e-38
chr16:75632246:75657221:ADAT1	-2.11827	3.97993	7.67544e-40	6.25691e-38
chr17:74553845:74561430:SNHG16	1.52476	7.67085	9.86772e-40	7.98487e-38
chr1:16174358:16266950:SPEN	-1.67875	6.05431	1.0113e-39	8.12358e-38
chr14:62213756:62215807:HIF1A-AS2	1.25096	7.82664	1.15494e-39	9.2102e-38
chr20:57603732:57607422:ATP5E	1.32013	7.88455	1.5623e-39	1.23691e-37
chr10:105156411:105206019:PDCD11	-1.43148	6.57951	1.68368e-39	1.32349e-37
chr10:75541807:75543406:CHCHD1	1.24178	5.85145	2.12467e-39	1.6583e-37
chr7:99055783:99063824:ATP5J2	1.28528	7.17548	2.29036e-39	1.77503e-37
chr5:118310280:118310362:MIR1244-3	2.23549	2.50866	3.84234e-39	2.95699e-37
chr5:118310280:118310362:MIR1244-2	2.23549	2.50866	3.94439e-39	3.01445e-37
chr5:118310280:118310362:MIR1244-1	2.2355	2.50866	4.0259e-39	3.04802e-37
chr6:33589155:33664348:ITPR3	-1.3016	7.66125	4.04372e-39	3.04802e-37
chr12:113796370:113827458:PLBD2	-1.73913	4.60458	4.0976e-39	3.06763e-37
chr16:23592334:23607639:NDUFAB1	1.22922	6.21833	4.20522e-39	3.12692e-37
chr1:46769284:46782449:UQCRH	1.20649	7.27741	4.71739e-39	3.48422e-37
chr6:41755180:41757634:TOMM6	1.17269	7.31821	5.68213e-39	4.16879e-37
chr2:206547223:206662857:NRP2	-1.20694	9.90115	6.08956e-39	4.43812e-37
chr7:22852250:22862471:TOMM7	1.17165	7.39675	7.43953e-39	5.38632e-37
chr14:23033806:23058143:DAD1	1.209	7.08443	8.14199e-39	5.85638e-37
chr17:41150445:41154971:RPL27	1.38017	9.61162	8.96811e-39	6.4087e-37
chr15:66791652:66797193:RPL4	1.24688	9.35691	1.04754e-38	7.43752e-37
chr19:36236477:36238056:PSENEN	1.3299	5.87496	1.05923e-38	7.47233e-37
chr3:158263008:158288855:LOC100996447	1.61274	3.85517	1.22176e-38	8.564e-37
chr19:10244021:10305755:DNMT1	-1.21397	8.03904	1.23522e-38	8.60352e-37
chr16:48278077:48387890:LONP2	-1.26355	5.65756	2.0006e-38	1.38469e-36
chr8:86126287:86132651:C8ORF59	1.4957	5.62313	2.19903e-38	1.51252e-36
chr1:157963062:158070052:KIRREL	-1.12168	8.63653	2.61588e-38	1.78806e-36
chr15:64791618:64978266:ZNF609	-1.33652	6.30741	3.01492e-38	2.0481e-36
chr3:51433297:51534018:VPRBP	-1.31177	5.8684	3.41539e-38	2.30591e-36
chr2:29033699:29073475:SPDYA	1.72647	3.28449	3.46332e-38	2.32401e-36
chr10:93683735:93790080:BTAF1	-1.39272	6.43178	3.60317e-38	2.4032e-36
chr21:33683329:33765312:URB1	-1.2797	5.24954	3.7504e-38	2.48633e-36
chr7:10971579:10979813:NDUFA4	1.35759	6.57577	4.15066e-38	2.73521e-36
chr15:93426072:93441977:LINC01578	1.25175	6.15955	4.38841e-38	2.87467e-36
chr8:97238903:97247862:UQCRB	1.15345	7.42842	5.20629e-38	3.39025e-36
chr3:170582664:170588045:RPL22L1	1.27359	6.7251	5.47729e-38	3.54574e-36
chr20:52824501:52836492:PFDN4	1.33527	5.85063	5.84707e-38	3.76298e-36
chr10:51827647:51893269:FAM21A	-1.37282	4.74926	6.78917e-38	4.34388e-36
chr8:67679631:67680240:PTTG3P	1.46661	5.2195	7.85765e-38	4.99847e-36
chr16:2802329:2821413:SRRM2	-1.41808	8.63888	7.96808e-38	5.03958e-36
chr9:37588411:37592636:TOMM5	1.13946	7.17314	8.06266e-38	5.07026e-36
chr17:6544221:6547861:TXNDC17	1.19597	6.45019	1.29885e-37	8.1215e-36
chr14:21853352:21905457:CHD8	-1.27146	6.2753	1.66525e-37	1.03537e-35
chr2:120124499:120130127:DBI	1.25852	7.60558	1.77495e-37	1.09738e-35
chr3:136055998:136471245:STAG1	-1.26749	5.8498	1.83586e-37	1.1287e-35
chr12:6601315:6602471:MRPL51	1.11612	7.71893	2.06744e-37	1.26401e-35
chr1:155305051:155532324:ASH1L	-1.55743	5.97657	2.10773e-37	1.28152e-35
chr14:70791797:70826448:COX16	1.24262	5.92695	2.61466e-37	1.58101e-35
chr9:101984569:101992901:SEC61B	1.16526	6.48272	2.88473e-37	1.73478e-35
chr15:78287326:78369994:TBC1D2B	-1.17857	5.85083	4.79884e-37	2.87017e-35
chr7:56169265:56174187:CHCHD2	1.25436	7.38018	5.36865e-37	3.19362e-35
chr9:32553523:32573182:NDUFB6	1.29628	6.27744	6.68196e-37	3.9535e-35
chr1:212606228:212619721:NENF	1.35016	5.79168	7.16802e-37	4.2184e-35
chr17:3907738:4046253:ZZEF1	-1.27454	6.16121	7.92173e-37	4.63716e-35
chr19:49990810:49995564:RPL13A	1.14733	8.07338	1.32897e-36	7.73829e-35
chr2:241065979:241075764:MYEOV2	1.24292	5.6358	1.50413e-36	8.71208e-35
chr2:232573234:232578250:PTMA	1.08452	9.12626	1.85795e-36	1.07051e-34
chr17:41561284:41604164:DHX8	-1.18316	5.88018	1.8991e-36	1.08852e-34
chr1:29445936:29450421:TMEM200B	1.59246	3.4099	2.02791e-36	1.15633e-34
chr17:27046999:27051374:RPL23A	1.4391	6.36243	2.45468e-36	1.39246e-34
chr5:130494975:130501041:HINT1	1.14871	9.21718	2.49758e-36	1.40953e-34
chr10:75532048:75535976:FUT11	-1.52417	4.17171	2.87852e-36	1.61623e-34
chr12:120565013:120632513:GCN1L1	-1.28379	7.13414	3.18496e-36	1.77921e-34
chr2:1635658:1748319:PXDN	-1.19206	9.67373	3.4595e-36	1.92282e-34
chrX:12993225:12995346:TMSB4X	1.15423	9.84686	6.04904e-36	3.34521e-34
chr14:50085405:50087403:RPL36AL	1.07554	7.48945	7.19224e-36	3.95753e-34
chr4:666224:668127:ATP5I	1.28927	7.40772	7.50014e-36	4.10642e-34
chr17:36508006:36561846:SOCS7	-1.23601	5.95472	8.29883e-36	4.52122e-34
chr12:96252708:96260238:SNRPF	1.14893	6.1855	8.73515e-36	4.73548e-34
chr2:24290453:24299314:SF3B6	1.1685	7.28862	8.79884e-36	4.74663e-34
chr19:11200037:11244505:LDLR	-1.17694	7.96412	9.63292e-36	5.14789e-34
chr16:58700297:58718674:SLC38A7	-1.79547	3.32185	9.63621e-36	5.14789e-34
chr19:1597153:1605483:UQCR11	1.28228	6.96552	9.75233e-36	5.18475e-34
chr10:133781203:133795435:BNIP3	1.16466	6.62285	1.02438e-35	5.41987e-34
chr15:71433787:72075722:THSD4	-1.2905	5.65805	1.10364e-35	5.81129e-34
chr7:98476112:98610866:TRRAP	-1.41956	6.77053	1.25701e-35	6.58733e-34
chr3:196080368:196159345:UBXN7	-2.08421	5.46083	1.324e-35	6.90553e-34
chr7:141438120:141450288:SSBP1	1.07307	7.70567	1.39976e-35	7.26622e-34
chr12:117153595:117175843:C12ORF49	-1.41287	4.60442	1.48669e-35	7.68124e-34
chr10:18948312:18966940:ARL5B	-2.05729	3.83454	1.54805e-35	7.96089e-34
chr15:34633916:34635362:NOP10	1.25091	6.26559	1.59852e-35	8.1822e-34
chrY:22917953:22942918:RPS4Y2	1.44867	4.04729	1.72375e-35	8.78234e-34
chr3:52739856:52742197:SPCS1	1.15248	7.4537	2.22463e-35	1.12821e-33
chr2:74362527:74375039:BOLA3	1.39301	5.11403	2.53302e-35	1.27871e-33
chr4:37592421:37687999:RELL1	1.33431	4.83138	2.65699e-35	1.33517e-33
chr12:104324202:104324333:MIR3652	-3.80558	5.70715	2.74416e-35	1.3727e-33
chr2:112525213:112641741:ANAPC1	-1.19059	5.57076	2.85035e-35	1.41937e-33
chr1:84335056:84464833:TTLL7	-1.68423	4.46684	4.41615e-35	2.18918e-33
chr11:809935:812876:RPLP2	1.21427	8.90305	4.85812e-35	2.39747e-33
chr14:102430864:102517135:DYNC1H1	-1.37312	8.80382	5.23744e-35	2.57313e-33
chr22:30163357:30166402:UQCR10	1.23652	6.38649	5.84783e-35	2.86024e-33
chr17:37356535:37360980:RPL19	1.1472	8.90906	7.13597e-35	3.47484e-33
chr5:115177618:115249778:AP3S1	1.14741	6.37551	7.23057e-35	3.50539e-33
chr7:151163097:151217010:RHEB	1.23802	6.71795	8.89258e-35	4.27953e-33
chr16:4897631:4932402:UBN1	-1.18939	6.20621	8.90516e-35	4.27953e-33
chr4:109541721:109551639:RPL34	1.21424	6.11985	1.22208e-34	5.8474e-33
chr7:123177051:123241705:NDUFA5	1.14211	6.22884	1.2469e-34	5.94033e-33
chr1:43996546:44089343:PTPRF	-1.23945	8.69278	1.38629e-34	6.57592e-33
chr9:131314836:131395944:SPTAN1	-1.31332	7.76647	1.67587e-34	7.91545e-33
chrX:102631250:102633092:NGFRAP1	1.05803	6.94476	1.80678e-34	8.49725e-33
chr13:31032878:31040081:HMGB1	1.05586	8.52351	1.98597e-34	9.30025e-33
chr5:68513572:68525985:MRPS36	1.39695	4.82702	2.04605e-34	9.54103e-33
chr9:113006091:113018920:TXN	1.09387	8.2752	2.17324e-34	1.00913e-32
chr20:60962120:60963576:RPS21	1.21027	8.55607	2.2917e-34	1.05967e-32
chr2:85822836:85824831:RNF181	1.1868	6.09574	2.33181e-34	1.07371e-32
chr1:11166587:11322608:MTOR	-1.26716	6.46449	2.76358e-34	1.26722e-32
chr11:62201013:62314332:AHNAK	-1.48879	8.25692	3.54142e-34	1.61715e-32
chr3:28283123:28361263:CMC1	1.36217	4.91048	3.80223e-34	1.72907e-32
chr7:72854727:72936615:BAZ1B	-1.21046	8.16924	3.99702e-34	1.81017e-32
chr9:127620157:127624240:RPL35	1.28508	7.73459	4.02763e-34	1.81656e-32
chr20:35520226:35580246:SAMHD1	-1.59654	5.22344	4.36107e-34	1.95892e-32
chr20:34287231:34288902:ROMO1	1.29469	6.20706	4.94452e-34	2.21197e-32
chr2:87754973:87821030:LINC00152	1.46465	4.553	6.11677e-34	2.72036e-32
chr11:77377273:77531880:RSF1	-2.02381	4.73039	6.13038e-34	2.72036e-32
chr22:41488613:41576081:EP300	-1.3479	6.04017	6.33822e-34	2.80129e-32
chr1:45241245:45244412:RPS8	1.14612	8.72067	6.41004e-34	2.8217e-32
chr19:15348300:15391262:BRD4	-1.35673	7.07902	7.31027e-34	3.20516e-32
chr7:152343586:152373250:XRCC2	-1.6551	4.41793	7.71568e-34	3.36949e-32
chr7:44618761:44621827:TMED4	-1.1364	6.08119	8.27797e-34	3.60076e-32
chr5:166711842:167691162:TENM2	-1.28453	7.33773	9.33365e-34	4.04397e-32
chr11:57508721:57510883:C11ORF31	1.26836	5.7277	1.0899e-33	4.70368e-32
chr9:13105702:13279563:MPDZ	-1.27665	5.57222	1.09452e-33	4.70516e-32
chr11:77779392:77791265:NDUFC2	1.03183	7.20092	1.19813e-33	5.13051e-32
chr11:112097087:112104695:PTS	1.15816	5.38748	1.43888e-33	6.13754e-32
chr1:153507075:153508717:S100A6	1.3288	11.2077	1.47621e-33	6.27247e-32
chr1:24018268:24022915:RPL11	1.10629	9.54098	1.64625e-33	6.96805e-32
chr20:57603732:57617901:SLMO2-ATP5E	1.1434	7.97722	1.66087e-33	7.00301e-32
chr4:187508936:187644987:FAT1	-1.52001	7.62505	1.77189e-33	7.44262e-32
chr15:60639349:60690185:ANXA2	1.03822	10.1636	2.00243e-33	8.37898e-32
chr20:39766160:39804357:PLCG1	-1.17847	6.88927	2.13511e-33	8.89356e-32
chr19:49999621:50002969:RPS11	1.22788	8.78815	2.14157e-33	8.89356e-32
chr7:31790792:32339016:PDE1C	-1.27725	6.93838	2.28836e-33	9.46746e-32
chrX:47511190:47518579:UXT	1.13815	5.85598	2.64304e-33	1.08939e-31
chr11:111957547:111966525:SDHD	1.28381	6.04751	2.71051e-33	1.11303e-31
chr5:170814707:170837888:NPM1	1.03051	9.2787	3.31093e-33	1.35453e-31
chr3:13357729:13461819:NUP210	-1.19579	6.87503	3.41202e-33	1.38683e-31
chr13:29233140:29253093:POMP	1.18803	7.44155	3.4151e-33	1.38683e-31
chr17:7306292:7307450:TMEM256	1.34624	4.92296	3.9121e-33	1.58282e-31
chr12:1100373:1605099:ERC1	-1.32372	6.48593	4.28715e-33	1.72821e-31
chr16:77224815:77233543:MON1B	-1.28026	4.85947	4.70856e-33	1.89116e-31
chr19:36249043:36260077:PROSER3	-1.39726	3.94961	6.53388e-33	2.61474e-31
chr15:48700502:48937985:FBN1	-1.36011	7.84016	6.75225e-33	2.69234e-31
chr3:63819545:63849599:THOC7	1.11341	7.01519	7.35601e-33	2.92249e-31
chr1:233119881:233431459:PCNXL2	-1.48681	4.85488	8.34424e-33	3.30318e-31
chr2:27293341:27294567:OST4	1.19768	7.07221	8.83444e-33	3.48469e-31
chr2:10861774:10925236:ATP6V1C2	1.1295	8.23232	9.87204e-33	3.88006e-31
chr6:149914751:149915720:RPS18P9	1.23913	6.47359	1.07323e-32	4.20316e-31
chr10:79550548:79686348:DLG5	-1.0903	7.55086	1.13823e-32	4.44194e-31
chr14:70791797:70883807:SYNJ2BP-COX16	1.14409	5.92393	1.15247e-32	4.48161e-31
chr17:8377522:8534079:MYH10	-1.40525	6.82384	1.19904e-32	4.64628e-31
chr3:52027643:52029958:RPL29	1.30224	8.12216	1.23562e-32	4.77123e-31
chr1:151020258:151023871:C1ORF56	1.3813	4.90378	1.43302e-32	5.51411e-31
chr6:75794041:75915623:COL12A1	-1.35074	8.02115	1.49389e-32	5.72833e-31
chr8:74857372:74884522:TCEB1	1.19378	5.96757	1.60843e-32	6.14611e-31
chr2:55461299:55461985:MIR4426	1.53316	4.40497	1.62024e-32	6.16981e-31
chr9:114423850:114432526:GNG10	1.30382	6.12965	1.74953e-32	6.63915e-31
chr20:34043222:34099803:CEP250	-1.48615	5.46847	1.86493e-32	7.05279e-31
chr18:670323:712662:ENOSF1	1.06363	8.10633	2.66336e-32	1.00378e-30
chr4:151185810:151936649:LRBA	-1.2807	5.43702	2.70319e-32	1.01531e-30
chr20:47862438:47894756:ZNFX1	-1.09632	5.73748	2.76594e-32	1.03535e-30
chr5:52856464:52979171:NDUFS4	1.00148	6.67045	2.8638e-32	1.06834e-30
chr5:176560079:176727214:NSD1	-1.20908	6.63315	2.95074e-32	1.09706e-30
chr22:41347350:41369019:RBX1	1.12251	6.253	3.46852e-32	1.28522e-30
chrX:71401525:71483814:PIN4	1.53283	3.16892	3.8475e-32	1.42086e-30
chr17:48450580:48458820:EME1	1.05937	6.15518	4.15873e-32	1.53066e-30
chr11:63742078:63744015:COX8A	1.31465	7.41895	4.89712e-32	1.79643e-30
chr12:125509988:125511969:THRIL	-1.85501	3.54622	5.0555e-32	1.84836e-30
chr5:32585604:32604185:SUB1	1.09422	6.92046	5.09647e-32	1.85717e-30
chr3:23958294:23965187:RPL15	1.06658	9.77658	6.02956e-32	2.18994e-30
chr16:53525191:53537170:AKTIP	1.16383	4.82222	6.7275e-32	2.4354e-30
chr10:51592080:51623386:TIMM23	1.07013	6.1702	7.00017e-32	2.5258e-30
chr17:38375573:38438439:WIPF2	-1.15227	6.08491	7.62167e-32	2.74106e-30
chr22:23522551:23660224:BCR	-1.35215	5.09336	7.71931e-32	2.76713e-30
chr2:74443368:74570534:SLC4A5	1.35734	5.24012	7.74873e-32	2.76866e-30
chr12:1675158:1703331:FBXL14	-1.7652	4.02593	8.1461e-32	2.90123e-30
chr5:110834021:110848157:STARD4	-1.66209	4.51554	8.74465e-32	3.10435e-30
chr10:129894924:129924468:MKI67	-1.51992	8.86721	9.39549e-32	3.32467e-30
chr9:19376253:19380235:RPS6	0.996252	10.3865	1.03874e-31	3.66388e-30
chr22:42556018:42611347:TCF20	-1.21594	5.58218	1.0548e-31	3.70866e-30
chr10:76969911:76991207:VDAC2	1.1613	6.0638	1.08864e-31	3.81544e-30
chr22:24666784:24813708:SPECC1L	-1.08826	6.40885	1.18262e-31	4.13165e-30
chr5:140024947:140027370:NDUFA2	1.11	6.20779	1.20025e-31	4.17999e-30
chr12:120907659:120936298:DYNLL1	1.08654	8.07432	1.21389e-31	4.21416e-30
chr10:128593977:129250781:DOCK1	-1.20424	6.66392	1.51348e-31	5.23769e-30
chr12:95365103:95397489:NDUFA12	1.11233	6.58823	1.52572e-31	5.26349e-30
chr2:68269331:68290159:C1D	1.29469	4.72447	1.53838e-31	5.2906e-30
chr22:18270415:18507325:MICAL3	-1.27478	7.00265	1.58976e-31	5.45025e-30
chr15:64657210:64679886:KIAA0101	1.03688	7.66796	1.73399e-31	5.92625e-30
chr10:23384426:23410942:MSRB2	1.24535	4.19698	1.80335e-31	6.14422e-30
chr1:54387233:54411288:HSPB11	1.1909	5.7432	1.93328e-31	6.56658e-30
chr5:139781398:139929163:ANKHD1-EIF4EBP3	-1.18075	6.77151	1.94547e-31	6.58765e-30
chr7:140396480:140406446:NDUFB2	1.14758	7.08477	1.96059e-31	6.61851e-30
chr17:7760002:7761172:NAA38	1.25188	6.34743	2.04993e-31	6.89893e-30
chr4:147096834:147111213:LSM6	1.10882	5.31348	2.21529e-31	7.43269e-30
chr8:121408082:121457647:MRPL13	1.09644	6.39578	2.3094e-31	7.7249e-30
chr1:153533584:153538306:S100A2	1.15975	6.66373	2.34867e-31	7.83245e-30
chr10:95066185:95242074:MYOF	-1.17136	8.66087	2.49567e-31	8.29753e-30
chr4:109571740:109588978:OSTC	1.14362	6.56404	2.52342e-31	8.36452e-30
chr11:17095938:17099220:RPS13	1.27587	7.17799	2.56271e-31	8.46925e-30
chr6:111279762:111289091:GTF3C6	1.11923	6.01014	2.69865e-31	8.87386e-30
chr6:151561133:151679694:AKAP12	-1.21759	8.36226	2.70127e-31	8.87386e-30
chr2:54683453:54898583:SPTBN1	-1.17134	8.14445	2.95456e-31	9.67707e-30
chr9:114393631:114432526:DNAJC25-GNG10	1.25322	6.15147	3.3079e-31	1.07895e-29
chr1:36921361:36930040:MRPS15	1.07083	6.91166	3.31382e-31	1.07895e-29
chr6:126660934:126804466:CENPW	1.07892	6.23154	3.41639e-31	1.10907e-29
chr6:35436177:35438558:RPL10A	1.08685	7.77528	3.50767e-31	1.13535e-29
chr6:166778407:166796501:MPC1	1.20433	4.34658	3.62707e-31	1.17055e-29
chr2:85132762:85133799:TMSB10	1.1959	10.6239	3.72134e-31	1.19747e-29
chr1:23410515:23495351:LUZP1	-1.2081	5.95953	4.07352e-31	1.30697e-29
chr1:16133656:16134194:UQCRHL	1.05248	7.69744	4.28682e-31	1.37141e-29
chr15:41271078:41408444:INO80	-1.03987	5.90963	5.93905e-31	1.89447e-29
chr3:179306254:179322434:MRPL47	1.03465	6.89508	6.21195e-31	1.9758e-29
chr20:3912068:3996216:RNF24	-1.20017	5.11897	6.50021e-31	2.06152e-29
chr12:54058943:54070512:ATP5G2	1.13233	7.39686	6.92006e-31	2.18837e-29
chr3:51422667:51426828:MANF	0.997415	7.47704	7.28432e-31	2.29696e-29
chr12:16500075:16530123:MGST1	1.10217	8.48411	7.53662e-31	2.36973e-29
chr11:64083963:64085556:TRMT112	1.0645	7.05911	7.76257e-31	2.43382e-29
chr20:47894714:47905795:ZFAS1	1.24922	6.85804	8.24e-31	2.57617e-29
chr6:34724870:34741634:SNRPC	1.1747	7.23855	8.53649e-31	2.66131e-29
chr22:19420035:19423596:MRPL40	1.16104	4.86268	9.29488e-31	2.88955e-29
chr1:155719448:155829191:GON4L	-1.27965	5.98617	9.45592e-31	2.93134e-29
chr11:65769549:65771617:BANF1	1.06089	6.55427	9.8255e-31	3.03735e-29
chr1:155290250:155293938:RUSC1-AS1	1.56532	4.72364	1.00651e-30	3.10269e-29
chr1:26606212:26608013:SH3BGRL3	1.21301	7.6485	1.16908e-30	3.59378e-29
chr6:52535883:52551385:TMEM14A	1.05994	6.01043	1.20585e-30	3.69649e-29
chr10:29746276:30024730:SVIL	-1.1993	6.98201	1.2272e-30	3.75149e-29
chr6:32146231:32148567:RNF5P1	1.19074	5.19281	1.38236e-30	4.21411e-29
chr14:75519927:75536186:ACYP1	1.12799	4.89167	1.54336e-30	4.69191e-29
chrX:70338405:70362304:MED12	-1.30306	4.67741	1.55173e-30	4.70436e-29
chr6:32146161:32148570:RNF5	1.18674	5.19728	1.88925e-30	5.71188e-29
chr1:152004981:152009511:S100A11	1.17989	8.60663	1.9373e-30	5.8411e-29
chr14:74946835:74946907:MIR4709	1.30222	4.28689	1.95641e-30	5.88258e-29
chr16:16043433:16236930:ABCC1	-1.04504	6.28313	2.32685e-30	6.97737e-29
chr7:99949940:99951559:PVRIG2P	-1.75045	4.08455	2.37197e-30	7.09334e-29
chr5:175815783:175816751:HIGD2A	1.08761	6.4837	2.38331e-30	7.10793e-29
chr22:42481529:42486888:NDUFA6	1.00736	6.23259	2.74354e-30	8.16017e-29
chr7:32535175:32623779:AVL9	-1.45578	4.52217	2.97999e-30	8.83956e-29
chr1:218615967:218617337:TGFB2-OT1	1.17013	6.23014	3.1984e-30	9.46194e-29
chr3:52570620:52574586:SMIM4	1.17233	4.97074	3.26576e-30	9.6353e-29
chr5:137688284:137772716:KDM3B	-1.09039	6.65144	3.32723e-30	9.79043e-29
chr7:96318078:96339203:SHFM1	1.05246	7.86721	3.37458e-30	9.90327e-29
chr12:110929327:110939945:VPS29	1.05518	6.67586	3.66496e-30	1.07268e-28
chr1:19400999:19536746:UBR4	-1.29606	7.23525	4.05118e-30	1.18258e-28
chr21:40714240:40721047:HMGN1	1.04115	7.49441	4.29127e-30	1.24714e-28
chr1:84964005:84972262:GNG5	1.13166	6.7922	4.29499e-30	1.24714e-28
chr19:9938555:9940797:UBL5	1.09221	7.08643	4.91843e-30	1.4244e-28
chr9:35752987:35754274:MSMP	-2.04247	2.74366	5.21699e-30	1.5069e-28
chr10:5726800:5805703:FAM208B	-1.12865	6.38931	5.28401e-30	1.52226e-28
chr8:41786996:41909505:KAT6A	-1.35896	5.48165	6.0839e-30	1.74813e-28
chr17:7143737:7145753:GABARAP	1.14992	8.03444	6.35792e-30	1.82211e-28
chr11:46765083:46867859:CKAP5	-1.14959	8.38235	6.66842e-30	1.90613e-28
chr11:62457733:62494856:HNRNPUL2-BSCL2	-1.17883	7.4429	6.70954e-30	1.91291e-28
chr11:62430288:62432688:C11ORF98	1.07839	6.02026	6.95806e-30	1.97864e-28
chr12:6679247:6716599:CHD4	-1.24966	8.27927	7.25288e-30	2.05594e-28
chrX:153626570:153630680:RPL10	1.15457	7.50949	7.26725e-30	2.05594e-28
chr9:134305476:134375575:PRRC2B	-1.24514	7.76354	7.49908e-30	2.11609e-28
chr20:42935196:42939889:FITM2	-2.35762	2.3674	8.46114e-30	2.38145e-28
chr2:113495443:113522254:CKAP2L	-1.23985	5.36073	9.24916e-30	2.59661e-28
chr5:176732500:176739292:MXD3	1.22131	6.76674	1.00222e-29	2.80647e-28
chr6:31765168:31774761:LSM2	1.23379	5.95131	1.04551e-29	2.92026e-28
chr11:57295935:57298232:TIMM10	1.11246	5.63427	1.05588e-29	2.93595e-28
chr7:56147975:56160689:PHKG1	1.41672	4.59932	1.05646e-29	2.93595e-28
chr2:233562014:233725289:GIGYF2	-1.23448	6.04074	1.08928e-29	3.01952e-28
chr21:27096790:27107965:ATP5J	1.08172	6.77797	1.18408e-29	3.27407e-28
chr2:73956956:73964517:TPRKB	1.28232	6.00311	1.28865e-29	3.55429e-28
chr3:126707436:126756235:PLXNA1	-1.16838	7.28188	1.40401e-29	3.86277e-28
chr16:56642477:56643409:MT2A	1.26113	7.72485	1.59211e-29	4.36938e-28
chr15:77400497:77712446:PEAK1	-1.22898	5.83166	1.62859e-29	4.45835e-28
chr19:36139124:36149686:COX6B1	1.22449	7.72251	1.81016e-29	4.94313e-28
chr8:99053937:99057818:RPL30	1.03907	9.40708	1.89309e-29	5.15679e-28
chr7:7676574:7758238:RPA3	1.24146	5.66957	2.02536e-29	5.50347e-28
chr21:45193545:45196256:CSTB	1.02518	6.7997	2.27918e-29	6.17792e-28
chr11:61556601:61560085:TMEM258	1.14446	6.21967	2.36297e-29	6.3893e-28
chr10:33189245:33247293:ITGB1	-1.3033	9.20831	2.45396e-29	6.61908e-28
chr21:35445822:35515334:MRPS6	1.03946	5.34789	2.56431e-29	6.8998e-28
chr13:50234811:50265623:EBPL	1.1993	4.615	2.57777e-29	6.91731e-28
chr1:150266261:150281414:MRPS21	0.997338	6.45193	2.58339e-29	6.91731e-28
chr7:99746529:99751833:LAMTOR4	1.11503	6.04054	2.81928e-29	7.53063e-28
chr17:17584786:17714765:RAI1	-1.18487	6.17863	2.85855e-29	7.61703e-28
chr1:202300784:202311094:UBE2T	0.995486	6.2406	2.96255e-29	7.87508e-28
chr3:179322574:179342288:NDUFB5	1.0209	7.33501	3.01888e-29	8.00549e-28
chr4:20255186:20622184:SLIT2	-1.03497	6.69446	3.08056e-29	8.14941e-28
chr14:75230068:75304013:YLPM1	-1.3276	6.86174	3.2586e-29	8.59972e-28
chr15:28356182:28567298:HERC2	-1.42452	6.26846	3.39798e-29	8.94613e-28
chr6:8073592:8102828:EEF1E1	1.07855	6.16956	3.5429e-29	9.30539e-28
chr5:1801495:1816167:NDUFS6	1.1825	6.98666	3.6899e-29	9.66842e-28
chr10:105353783:105615164:SH3PXD2A	-1.13803	6.55632	3.93344e-29	1.0278e-27
chr6:79910961:79944455:HMGN3	0.993985	6.74429	3.94123e-29	1.0278e-27
chr11:73723758:73882064:C2CD3	-1.13267	5.06376	4.03183e-29	1.04894e-27
chrX:138808504:138914447:ATP11C	-1.15349	6.34953	4.08497e-29	1.06026e-27
chr4:13570365:13629328:BOD1L1	-1.57376	6.26786	4.22064e-29	1.0929e-27
chr17:46970147:46973232:ATP5G1	1.17343	6.08073	4.23743e-29	1.09467e-27
chr5:1798498:1799956:MRPL36	1.1051	4.89065	4.3162e-29	1.11241e-27
chr12:123745516:123756863:CDK2AP1	0.964321	8.16312	5.04893e-29	1.29821e-27
chrX:53401069:53449677:SMC1A	-1.26933	7.08164	5.65971e-29	1.45187e-27
chr12:57522281:57607125:LRP1	-1.4244	5.60908	5.80975e-29	1.48689e-27
chr4:3076236:3245687:HTT	-1.12881	6.72129	5.82897e-29	1.48835e-27
chr1:154947117:154951725:CKS1B	1.11095	5.86539	6.44627e-29	1.64216e-27
chr1:45274153:45279801:BTBD19	-1.49386	3.63247	6.50959e-29	1.65082e-27
chr9:136215068:136218280:RPL7A	1.02905	7.16845	6.51027e-29	1.65082e-27
chr5:473333:524549:SLC9A3	-1.72553	3.34286	6.53144e-29	1.65238e-27
chr1:1592938:1624243:SLC35E2B	-1.11554	5.24778	6.98014e-29	1.76184e-27
chr4:57897236:57976551:IGFBP7	0.968568	7.92946	7.83607e-29	1.97336e-27
chr1:120454175:120612317:NOTCH2	-1.16781	7.82367	8.80123e-29	2.21136e-27
chr15:62939509:63136829:TLN2	-1.01228	6.63236	9.67847e-29	2.42623e-27
chr1:201657383:201798687:IPO9-AS1	-2.06446	3.14902	9.96789e-29	2.49311e-27
chr20:18548072:18550203:LINC00493	1.16547	5.50173	1.03812e-28	2.5906e-27
chr3:195384909:195415735:SDHAP2	-1.5515	3.66707	1.0837e-28	2.69821e-27
chr10:79793517:79816571:RPS24	1.0106	9.70584	1.09663e-28	2.72424e-27
chr6:43149921:43192325:CUL9	-1.1879	5.3157	1.11595e-28	2.766e-27
chr17:79848665:79858409:ANAPC11	1.024	7.02052	1.15592e-28	2.85863e-27
chr3:183415605:183530413:YEATS2	-1.00698	6.5361	1.24082e-28	3.0617e-27
chrX:77154960:77160881:COX7B	1.2117	6.78208	1.29356e-28	3.1847e-27
chr12:49412757:49449107:KMT2D	-1.39656	6.03887	1.3207e-28	3.24426e-27
chr11:64888098:64889672:FAU	1.15949	7.79382	1.73667e-28	4.25657e-27
chr17:26989301:27029249:SUPT6H	-1.12799	7.45602	1.75491e-28	4.29173e-27
chr12:57057124:57082192:PTGES3	0.970482	8.55224	1.84425e-28	4.5002e-27
chr17:4801063:4806369:CHRNE	1.70064	2.93048	1.93782e-28	4.71807e-27
chr22:24309025:24314748:DDTL	1.41627	4.77612	2.00603e-28	4.87336e-27
chr1:193065594:193075244:GLRX2	1.22584	4.76703	2.05475e-28	4.98073e-27
chr6:139349818:139364439:ABRACL	1.06917	5.85725	2.20575e-28	5.335e-27
chr16:57220240:57272947:RSPRY1	-2.02265	4.26601	2.42565e-28	5.85402e-27
chr7:135347220:135361160:C7ORF73	0.989063	6.80487	2.54391e-28	6.12598e-27
chr9:35697333:35732392:TLN1	-1.16274	8.97719	2.78074e-28	6.68168e-27
chr2:75185774:75196859:POLE4	1.05532	6.22467	2.85608e-28	6.84775e-27
chr20:60884115:60942368:LAMA5	-1.28369	7.65773	3.15015e-28	7.53639e-27
chr2:74185094:74208566:DGUOK-AS1	1.41535	3.21567	3.32747e-28	7.94333e-27
chr16:72127614:72146811:DHX38	-1.1679	6.27406	3.42953e-28	8.16926e-27
chr11:118272103:118280562:ATP5L	1.07166	7.17007	3.84766e-28	9.14546e-27
chr6:33257373:33258711:PFDN6	1.03215	6.47423	4.22188e-28	1.00133e-26
chr2:47387220:47403740:CALM2	0.957028	9.98988	4.32543e-28	1.02369e-26
chr7:43906156:43909145:MRPS24	1.03778	6.71055	4.43339e-28	1.04698e-26
chr15:48623620:48635570:DUT	1.06838	7.46326	4.53243e-28	1.06808e-26
chr19:33072093:33078358:PDCD5	0.980547	7.06902	4.6326e-28	1.08935e-26
chr1:153591275:153606568:S100A13	1.1871	7.29337	4.67258e-28	1.09641e-26
chr5:112196884:112228776:SRP19	1.01379	6.34675	4.70218e-28	1.10101e-26
chrX:53559056:53713674:HUWE1	-1.26728	7.80586	5.20807e-28	1.21687e-26
chr17:79213110:79215098:C17ORF89	1.27929	4.75039	5.3187e-28	1.24009e-26
chr8:145699114:145701718:FOXH1	1.34563	3.7126	5.37623e-28	1.25086e-26
chr2:216225178:216300791:FN1	-1.46861	9.97008	7.51981e-28	1.7459e-26
chr9:79792360:80032399:VPS13A	-1.42038	5.60093	7.72983e-28	1.79088e-26
chr1:1337275:1342693:MRPL20	1.04993	6.24952	7.94605e-28	1.83711e-26
chr8:38132560:38239790:WHSC1L1	-1.55489	5.42464	8.98178e-28	2.07221e-26
chr15:44038589:44064804:PDIA3	0.92494	8.25971	9.07336e-28	2.08896e-26
chr19:12778880:12780465:WDR83OS	1.03385	6.78891	9.26042e-28	2.12758e-26
chr17:37006320:37010053:RPL23	0.985954	9.19771	1.02647e-27	2.3534e-26
chr15:43699411:43802707:TP53BP1	-1.21669	6.37414	1.05256e-27	2.40819e-26
chr17:77906141:78009657:TBC1D16	-1.05867	6.2015	1.0582e-27	2.41607e-26
chr4:183245136:183724177:TENM3	-1.19468	7.33913	1.06453e-27	2.4255e-26
chr1:211748380:211752099:SLC30A1	-1.54642	3.59077	1.09884e-27	2.49849e-26
chr3:196018089:196045165:TCTEX1D2	1.32697	4.01754	1.11898e-27	2.53904e-26
chr17:41196311:41277500:BRCA1	-1.05172	6.1207	1.1239e-27	2.54496e-26
chr1:160258376:160313354:COPA	-0.91849	8.0242	1.14161e-27	2.57976e-26
chr1:225965514:225978168:SRP9	1.04713	8.76818	1.15493e-27	2.60452e-26
chr5:133492081:133512724:SKP1	1.01729	7.90222	1.19432e-27	2.68782e-26
chr16:81009698:81040502:CMC2	1.03332	5.46833	1.21286e-27	2.72399e-26
chr3:124684553:124774802:HEG1	-1.03286	6.68058	1.29405e-27	2.90042e-26
chr7:150935506:150935624:MIR671	1.40045	3.36572	1.63931e-27	3.66679e-26
chr3:141457050:141465645:RNF7	0.975448	5.91496	1.71954e-27	3.83846e-26
chr4:53578620:53580305:DANCR	1.02671	7.25456	1.87544e-27	4.17799e-26
chr19:29698166:29704136:UQCRFS1	1.03369	6.78224	1.93268e-27	4.29679e-26
chr3:75263626:75263699:MIR4444-2	-2.63573	2.81521	2.11853e-27	4.69976e-26
chr3:75263626:75263699:MIR4444-1	-2.63573	2.81521	2.12247e-27	4.69976e-26
chr20:1349620:1373816:FKBP1A	0.972821	8.04409	2.18579e-27	4.83026e-26
chr6:10723147:10731362:TMEM14C	1.02926	7.46439	2.23445e-27	4.92788e-26
chr12:56989379:57030163:BAZ2A	-1.11366	6.30125	2.2598e-27	4.97382e-26
chr6:143072603:143266338:HIVEP2	-1.19797	4.96428	2.41077e-27	5.29551e-26
chr12:54674487:54679030:HNRNPA1	0.927134	7.60802	2.61586e-27	5.73457e-26
chr1:234509182:234519795:COA6	1.07452	6.10826	2.75465e-27	6.02681e-26
chr14:74946642:74960084:NPC2	1.01326	7.39089	2.76391e-27	6.03509e-26
chr12:133264191:133281577:PXMP2	1.0673	4.89453	2.77941e-27	6.05691e-26
chr8:101162838:101166230:POLR2K	1.06644	6.20307	2.84747e-27	6.19297e-26
chr14:54863672:54886934:CDKN3	1.00879	6.27656	3.14692e-27	6.83074e-26
chr16:15737123:15820208:NDE1	-1.08565	5.25867	3.21041e-27	6.95483e-26
chr17:35441926:35766902:ACACA	-1.15708	7.63291	3.44268e-27	7.43287e-26
chr17:1420212:1421390:PITPNA-AS1	1.35477	4.09938	3.44458e-27	7.43287e-26
chr1:28562601:28564616:ATPIF1	0.967454	7.26012	3.52258e-27	7.58629e-26
chr1:55532031:55681039:USP24	-1.12941	6.3866	3.72006e-27	7.99594e-26
chr16:3775055:3930121:CREBBP	-1.2092	5.54423	3.78431e-27	8.1182e-26
chr15:64364757:64386207:FAM96A	0.975979	6.54852	4.02945e-27	8.62725e-26
chr15:93443550:93571237:CHD2	-1.33886	6.66647	4.20632e-27	8.98846e-26
chr6:146864827:146876086:RAB32	0.985194	7.26338	4.33735e-27	9.25048e-26
chr1:52607765:52812358:ZFYVE9	-1.12664	4.75195	4.69117e-27	9.98575e-26
chr19:19627018:19639013:NDUFA13	1.07519	7.62658	5.23944e-27	1.11313e-25
chr6:123100645:123105218:FABP7	1.12943	6.8762	5.30783e-27	1.12549e-25
chr2:39103102:39109850:MORN2	1.24861	4.39383	5.47471e-27	1.15864e-25
chr1:155141883:155145804:KRTCAP2	1.09362	6.01984	5.64159e-27	1.19166e-25
chr15:42704634:42783395:ZNF106	-0.986801	6.88385	5.82023e-27	1.22704e-25
chr5:133706866:133727799:UBE2B	1.0342	6.7329	6.08595e-27	1.28061e-25
chr17:1324646:1359561:CRK	-1.01741	6.78047	6.8156e-27	1.43141e-25
chr1:165600109:165625372:MGST3	1.15488	6.32627	7.11009e-27	1.49041e-25
chr1:22379119:22419436:CDC42	0.973667	7.677	7.50446e-27	1.57009e-25
chr1:53704281:53708455:LOC100507564	1.83458	2.7425	7.63937e-27	1.59528e-25
chr2:198364720:198368187:HSPE1	1.04894	7.01247	7.88451e-27	1.64256e-25
chr1:229440128:229441250:SPHAR	1.35284	3.89029	7.91802e-27	1.64256e-25
chr12:53835432:53840427:PRR13	1.12969	5.48767	7.92262e-27	1.64256e-25
chr17:6915735:6917852:RNASEK	1.22813	7.49586	7.92547e-27	1.64256e-25
chr11:118886421:118889057:RPS25	1.02158	8.39234	8.95195e-27	1.85181e-25
chr2:181845111:181928154:UBE2E3	0.946983	6.61155	9.32989e-27	1.92637e-25
chr5:133561447:133561543:MIR3661	-1.78639	3.39698	9.59348e-27	1.97708e-25
chr9:18474078:18910947:ADAMTSL1	-1.1111	4.84618	1.00854e-26	2.07457e-25
chr1:169101767:169337201:NME7	0.977251	6.09667	1.03352e-26	2.12199e-25
chr22:43547519:43559248:TSPO	1.1079	6.28592	1.04588e-26	2.14337e-25
chr2:207938861:208031970:KLF7	-1.19649	5.22383	1.04859e-26	2.14494e-25
chr8:110346551:110358189:ENY2	0.948443	6.79028	1.05511e-26	2.15426e-25
chr2:219502639:219524355:ZNF142	-1.23618	4.56381	1.15936e-26	2.36273e-25
chr15:39873279:39889668:THBS1	-0.92404	11.0636	1.16654e-26	2.37297e-25
chr18:12658737:12725739:PSMG2	1.00895	5.96946	1.18291e-26	2.40182e-25
chr1:208195587:208417665:PLXNA2	-1.24037	4.77443	1.19018e-26	2.41214e-25
chr9:117781853:117880536:TNC	-1.02578	10.6686	1.25055e-26	2.52983e-25
chr6:168227670:168372700:MLLT4	-1.1929	6.55316	1.25655e-26	2.53731e-25
chr16:89627064:89633237:RPL13	1.0608	8.10865	1.32331e-26	2.66722e-25
chr22:42475694:42480288:SMDT1	1.20142	4.77645	1.41262e-26	2.84203e-25
chr2:74153952:74186088:DGUOK	0.99884	5.81993	1.46442e-26	2.94086e-25
chr5:139781398:139919441:ANKHD1	-1.06616	6.81024	1.54478e-26	3.0966e-25
chr17:80036213:80056106:FASN	-1.14603	9.23978	1.56145e-26	3.12432e-25
chr19:5678432:5680911:C19ORF70	1.14322	5.75192	1.7272e-26	3.4497e-25
chr1:62146718:62191095:TM2D1	1.04129	5.41504	1.81411e-26	3.61672e-25
chr19:44609491:44617336:LOC100379224	-1.46319	3.44768	1.84124e-26	3.66416e-25
chr19:17416476:17417652:MRPL34	1.07099	5.99179	1.97874e-26	3.93069e-25
chr16:2821414:2827297:TCEB2	1.12046	6.84472	2.10131e-26	4.16664e-25
chr1:20969149:20978686:PINK1-AS	0.975047	6.18296	2.1648e-26	4.28482e-25
chr11:134022336:134094426:NCAPD3	-0.980255	6.6275	2.2081e-26	4.36269e-25
chr6:138725335:138734582:HEBP2	0.978215	6.43439	2.34834e-26	4.63145e-25
chr12:120123594:120315095:CIT	-1.19142	6.11412	2.70094e-26	5.31733e-25
chr6:17759413:17987854:KIF13A	-1.03303	6.63743	2.75562e-26	5.41528e-25
chr14:92434242:92506403:TRIP11	-1.38385	5.07271	2.81272e-26	5.51764e-25
chr15:45003684:45010357:B2M	0.955084	10.3999	3.17137e-26	6.21014e-25
chr4:123091757:123283914:KIAA1109	-1.36826	5.7137	3.34487e-26	6.53823e-25
chr1:26210676:26233368:STMN1	0.920899	9.12383	3.41743e-26	6.66823e-25
chr20:49551404:49575060:DPM1	0.981525	6.38213	3.69012e-26	7.18756e-25
chr17:6915735:6920843:RNASEK-C17ORF49	1.15266	7.9239	3.79016e-26	7.36938e-25
chr1:167885912:167906307:MPC2	0.971754	5.97541	3.82018e-26	7.41465e-25
chr7:40172341:40174251:MPLKIP	1.08937	5.73502	3.84333e-26	7.44646e-25
chr3:49052920:49058504:DALRD3	1.01065	6.39562	3.89123e-26	7.52601e-25
chr5:149823791:149829319:RPS14	1.01744	8.73788	3.93261e-26	7.5927e-25
chr3:47057897:47205467:SETD2	-1.28513	6.85712	3.95066e-26	7.6142e-25
chr16:75600248:75611779:GABARAPL2	0.983025	6.21688	4.32746e-26	8.32583e-25
chr19:17970686:17974133:RPL18A	1.36662	5.26395	4.65081e-26	8.93232e-25
chr7:104654636:104754532:KMT2E	-1.06076	6.17024	4.81981e-26	9.24076e-25
chr16:1664640:1727909:CRAMP1L	-1.28307	5.0479	4.84764e-26	9.27795e-25
chr1:171454665:171562650:PRRC2C	-1.25495	7.76888	4.95969e-26	9.47594e-25
chr12:53689234:53693234:PFDN5	1.02689	7.16493	5.29255e-26	1.0083e-24
chr11:85358962:85367597:TMEM126A	1.16413	4.85852	5.29578e-26	1.0083e-24
chrX:120181461:120183796:GLUD2	-1.57713	5.93128	5.66183e-26	1.07614e-24
chr1:33145506:33168361:SYNC	0.968293	6.66365	6.19059e-26	1.17461e-24
chr6:33664537:33679528:UQCC2	1.10512	6.19934	6.26402e-26	1.1865e-24
chr3:180701497:180707562:DNAJC19	1.12045	5.05411	6.63501e-26	1.25461e-24
chr19:5891286:5904024:NDUFA11	1.12486	7.01472	6.78577e-26	1.28092e-24
chr5:159848813:159855751:PTTG1	0.937142	7.00612	6.82622e-26	1.28634e-24
chrX:100354797:100417978:CENPI	-1.4394	3.68603	7.38125e-26	1.38856e-24
chr16:3072620:3074287:HCFC1R1	1.14803	6.07394	7.8877e-26	1.4813e-24
chr1:27022521:27108601:ARID1A	-1.20344	6.4904	8.54293e-26	1.60162e-24
chr16:2012061:2014827:RPS2	1.20461	8.64641	8.6104e-26	1.61152e-24
chrX:133594174:133634698:HPRT1	0.997438	7.00042	8.6823e-26	1.62222e-24
chr17:37560537:37607527:MED1	-1.09093	6.78973	8.98701e-26	1.67631e-24
chr15:85923846:86292589:AKAP13	-1.196	5.93084	9.21284e-26	1.71552e-24
chr12:862088:1020618:WNK1	-1.07434	8.30045	9.47818e-26	1.76195e-24
chr5:149877339:149937773:NDST1	-1.01174	7.25003	9.60272e-26	1.78209e-24
chr11:31453948:31531169:IMMP1L	1.21147	3.98801	1.00806e-25	1.86762e-24
chr17:37617763:37690818:CDK12	-1.10424	6.31473	1.10367e-25	2.04132e-24
chr21:33031934:33041243:SOD1	0.90166	8.08312	1.19978e-25	2.21537e-24
chrX:47441689:47446190:TIMP1	0.989127	6.65165	1.21148e-25	2.23322e-24
chr14:45584801:45603732:FKBP3	0.914363	6.85194	1.22484e-25	2.25408e-24
chr4:104026962:104119566:CENPE	-1.2379	6.56952	1.26861e-25	2.33072e-24
chr13:30083550:30169825:SLC7A1	-0.931555	7.89966	1.28049e-25	2.34862e-24
chr1:156495196:156542396:IQGAP3	-0.975963	7.37811	1.2956e-25	2.3724e-24
chr2:176040985:176046490:ATP5G3	0.971902	7.83918	1.33905e-25	2.44758e-24
chr16:2009516:2011976:NDUFB10	0.962658	6.2222	1.34111e-25	2.44758e-24
chr16:66648652:66730610:CMTM4	-0.968757	5.8469	1.36419e-25	2.48426e-24
chr4:84377084:84382876:MRPS18C	1.04129	4.93564	1.36572e-25	2.48426e-24
chr15:64443915:64449680:SNX22	1.05024	8.92192	1.38182e-25	2.50939e-24
chr2:135011829:135212192:MGAT5	-1.13789	5.77063	1.39365e-25	2.5267e-24
chr9:91926112:91931618:CKS2	0.944598	7.69537	1.41091e-25	2.55379e-24
chr19:53641956:53662322:ZNF347	-1.34236	3.76477	1.41484e-25	2.55665e-24
chr18:9475529:9538106:RALBP1	-1.04852	7.05502	1.41713e-25	2.55665e-24
chr1:110943876:110950546:LAMTOR5	1.02492	6.87943	1.50662e-25	2.71364e-24
chr5:154393259:154397685:KIF4B	-1.41512	4.37233	1.75208e-25	3.1506e-24
chr9:139388895:139440238:NOTCH1	-1.27884	4.74391	1.75935e-25	3.15852e-24
chr20:32676114:32700085:EIF2S2	0.921387	7.09724	1.76823e-25	3.16927e-24
chr1:214776531:214837914:CENPF	-1.4137	8.64606	1.80335e-25	3.22697e-24
chr17:3617918:3704537:ITGAE	1.0159	5.61648	1.92948e-25	3.44707e-24
chr10:72643264:72648543:PCBD1	1.03179	6.53658	1.9618e-25	3.49912e-24
chr4:100869243:100871512:H2AFZ	0.851293	9.41665	2.07889e-25	3.70197e-24
chr11:120207617:120360645:ARHGEF12	-1.01978	7.11972	2.23816e-25	3.97915e-24
chr19:13885256:13889586:C19ORF53	1.03352	7.1031	2.24815e-25	3.99047e-24
chr10:64926980:65225761:JMJD1C	-1.19294	6.29909	2.3962e-25	4.24641e-24
chr15:44092618:44094769:HYPK	0.889485	7.12916	2.49333e-25	4.40554e-24
chr11:62554873:62557872:TMEM179B	1.04462	4.86535	2.49401e-25	4.40554e-24
chr1:117117019:117210377:IGSF3	-0.951228	7.3395	2.56926e-25	4.53121e-24
chr4:120217573:120225600:C4ORF3	0.917599	6.16198	2.67684e-25	4.71337e-24
chr12:105724413:105765296:C12ORF75	0.972957	7.03827	2.69161e-25	4.73181e-24
chr2:234263152:234380743:DGKD	-1.04802	5.78649	2.71426e-25	4.76403e-24
chr7:75162618:75368290:HIP1	-1.01553	5.79447	2.76763e-25	4.84997e-24
chr12:123640942:123717785:MPHOSPH9	-1.22038	4.56235	2.90115e-25	5.07586e-24
chr14:31569320:31676729:HECTD1	-1.0627	6.9282	2.9351e-25	5.1271e-24
chr12:54674532:54678663:HNRNPA1P10	0.90217	7.29067	3.13584e-25	5.46909e-24
chr4:7760439:7941653:AFAP1	-1.01487	7.31788	3.43065e-25	5.97378e-24
chr11:112013973:112034840:IL18	0.991464	5.48624	3.66046e-25	6.36388e-24
chr4:56461395:56502865:NMU	1.12439	5.07643	3.67311e-25	6.3758e-24
chrX:48750729:48755426:TIMM17B	1.08524	5.37192	4.16096e-25	7.21124e-24
chr7:112756772:112758637:LINC00998	1.29918	5.42597	4.17336e-25	7.22136e-24
chr15:55473511:55489231:RSL24D1	0.942477	7.62787	4.26015e-25	7.35997e-24
chr17:1553922:1588176:PRPF8	-0.957445	9.01544	4.34167e-25	7.48905e-24
chr20:3451664:3631769:ATRN	-1.00385	6.58022	4.48492e-25	7.72403e-24
chr4:37962055:37962631:PTTG2	1.4583	3.17616	4.54853e-25	7.82134e-24
chr12:32260184:32531141:BICD1	-1.83223	5.1962	4.86466e-25	8.35189e-24
chr16:58553849:58663790:CNOT1	-1.01173	7.52673	5.03879e-25	8.63736e-24
chr3:20215735:20227919:SGOL1-AS1	-1.46145	3.35068	5.1195e-25	8.76207e-24
chr1:153700566:153746555:INTS3	-0.921578	6.29596	5.26022e-25	8.98894e-24
chr1:38275238:38325292:MTF1	-1.03954	5.08827	5.27194e-25	8.99499e-24
chr19:5690271:5691678:RPL36	1.263	9.02359	5.45175e-25	9.28738e-24
chr11:73583712:73587890:COA4	0.996667	5.70731	5.50063e-25	9.35618e-24
chr7:91570188:91739987:AKAP9	-1.46716	6.05039	5.777e-25	9.8111e-24
chr2:122095351:122407052:CLASP1	-1.10672	5.6782	6.18282e-25	1.04841e-23
chr17:30178883:30186326:COPRS	0.958076	6.736	6.20409e-25	1.0504e-23
chr1:210406194:210416440:SERTAD4	-1.72998	3.38403	6.57311e-25	1.11117e-23
chr12:108955238:108963160:ISCU	0.965903	5.60177	6.7757e-25	1.14203e-23
chr12:109176465:109251359:SSH1	-1.05876	5.67077	6.77645e-25	1.14203e-23
chr10:106013951:106027222:GSTO1	0.901436	7.4108	7.24806e-25	1.21965e-23
chr11:68658745:68671303:MRPL21	1.02992	5.19272	7.33136e-25	1.23178e-23
chr3:9439383:9519838:SETD5	-0.942372	6.73227	8.52425e-25	1.43002e-23
chr22:50656117:50683400:TUBGCP6	-1.27873	5.38454	8.5623e-25	1.43422e-23
chr6:144612872:145174170:UTRN	-1.28887	6.68865	8.73762e-25	1.46136e-23
chr4:1873122:1983934:WHSC1	-0.874253	8.74317	8.98913e-25	1.50114e-23
chr22:42086546:42094140:C22ORF46	-1.30891	4.48111	9.38388e-25	1.56469e-23
chr4:48887396:48908845:OCIAD2	0.848927	8.62564	9.68029e-25	1.61167e-23
chr17:42472644:42580957:GPATCH8	-1.12747	6.35432	9.76838e-25	1.62388e-23
chrX:153576899:153603006:FLNA	-1.10742	12.0248	1.01684e-24	1.68783e-23
chr1:65886334:66103176:LEPR	-1.02238	4.8553	1.03045e-24	1.70784e-23
chr10:71962585:71993190:PPA1	1.04514	7.14772	1.03831e-24	1.71829e-23
chr9:131709971:131769375:NUP188	-0.930235	6.89556	1.07912e-24	1.78314e-23
chrX:122734411:122866904:THOC2	-1.1899	6.61701	1.09068e-24	1.79953e-23
chr7:93551015:93555826:GNG11	1.21447	3.5584	1.12961e-24	1.86098e-23
chr2:225629806:225907330:DOCK10	-1.13239	4.92169	1.14684e-24	1.88655e-23
chr17:15933407:16118874:NCOR1	-1.02912	7.36545	1.15225e-24	1.89261e-23
chr12:110872694:110888216:ARPC3	0.948965	6.36475	1.18162e-24	1.93796e-23
chr8:121137346:121384273:COL14A1	-1.34137	4.35897	1.2547e-24	2.05475e-23
chr13:24995068:25086948:PARP4	-1.12564	6.72842	1.26892e-24	2.07496e-23
chr15:90118817:90171253:TICRR	-1.10897	4.97342	1.31062e-24	2.13997e-23
chr2:74699084:74699942:MRPL53	1.01568	5.50349	1.36568e-24	2.22656e-23
chr14:69846839:69865021:ERH	0.931038	7.70547	1.37191e-24	2.23342e-23
chr12:122755980:122907116:CLIP1	-1.04392	6.62018	1.37752e-24	2.23923e-23
chr5:154320632:154348971:MRPL22	0.95433	5.9187	1.38443e-24	2.24498e-23
chr22:24313553:24322019:DDT	1.34882	4.94814	1.38581e-24	2.24498e-23
chr5:151122382:151138210:ATOX1	1.22944	6.21132	1.38718e-24	2.24498e-23
chr6:160211491:160219461:MRPL18	0.868672	7.02749	1.5077e-24	2.43645e-23
chr20:16710608:16722417:SNRPB2	0.919356	6.60156	1.65723e-24	2.67417e-23
chr3:121382045:121468614:GOLGB1	-1.3205	6.46957	1.72531e-24	2.77994e-23
chr3:42824399:42846027:HIGD1A	1.00954	6.94116	1.75546e-24	2.82439e-23
chr17:26941457:26972177:KIAA0100	-0.978418	8.49329	1.77707e-24	2.85499e-23
chr12:7052600:7055166:C12ORF57	1.20684	6.60099	1.84581e-24	2.9611e-23
chr11:62430288:62439241:LBHD1	0.991828	6.21892	1.8918e-24	3.03045e-23
chr17:3572016:3572963:EMC6	1.09307	5.66858	2.05351e-24	3.28472e-23
chr11:73111522:73309234:FAM168A	-0.905519	6.37108	2.10507e-24	3.3623e-23
chr15:49030134:49103343:CEP152	-1.20962	4.92196	2.1168e-24	3.37615e-23
chr1:182992594:183114727:LAMC1	-1.06925	8.3605	2.21635e-24	3.5298e-23
chr3:43388410:43393454:SNRK-AS1	-1.35524	3.80835	2.22377e-24	3.5365e-23
chr6:43303807:43337181:ZNF318	-1.14707	5.62838	2.23343e-24	3.54673e-23
chr15:73344824:73597547:NEO1	-1.04059	5.30547	2.28415e-24	3.62205e-23
chr19:42363987:42375484:RPS19	1.05071	9.21539	2.32546e-24	3.68226e-23
chr3:53919225:53925989:SELK	1.03687	5.38177	2.34897e-24	3.71414e-23
chr10:105005643:105007773:RPEL1	-1.50675	3.32019	2.3773e-24	3.75355e-23
chr15:75212616:75230495:COX5A	1.01339	7.45728	2.39961e-24	3.78334e-23
chr2:32248971:32264844:DPY30	0.908484	6.06379	2.50025e-24	3.93637e-23
chr7:20866916:20867439:RPL23P8	1.08549	6.2736	2.66208e-24	4.18517e-23
chr10:105727469:105787342:SLK	-1.23399	6.4658	2.82749e-24	4.43888e-23
chr3:48673895:48700348:CELSR3	-1.18528	4.94838	3.21622e-24	5.04196e-23
chr18:47007547:47013644:C18ORF32	1.08747	5.48843	3.27169e-24	5.12161e-23
chr6:157099063:157531913:ARID1B	-1.02503	6.73561	3.34679e-24	5.23173e-23
chr7:140705960:140714781:MRPS33	0.991982	5.38318	3.5948e-24	5.61145e-23
chr11:1968501:1977839:MRPL23	1.04062	5.57545	3.79892e-24	5.92168e-23
chr11:839720:842529:POLR2L	1.14181	7.07812	3.81319e-24	5.93553e-23
chr3:195686791:195717150:SDHAP1	-1.14088	4.72386	3.98477e-24	6.19383e-23
chr21:47744035:47865682:PCNT	-1.15876	6.07919	4.57495e-24	7.10118e-23
chr15:40327890:40331389:SRP14	0.855752	7.51506	4.79792e-24	7.43677e-23
chr12:56704212:56710128:CNPY2	0.882034	6.72576	4.99501e-24	7.73138e-23
chr19:49118583:49122675:RPL18	1.08084	9.61018	5.08904e-24	7.86586e-23
chr7:56019610:56023033:MRPS17	1.10908	4.75712	5.23725e-24	8.08358e-23
chrX:154114634:154116336:F8A1	1.43215	3.70859	5.38631e-24	8.30202e-23
chr1:148250248:148346929:NBPF9	-1.38419	3.93539	5.51915e-24	8.49486e-23
chr17:46125685:46138907:NFE2L1	-0.941385	8.9765	5.58688e-24	8.5871e-23
chr5:16662015:16936385:MYO10	-1.09567	7.42894	5.82216e-24	8.93624e-23
chr5:61601988:61683011:KIF2A	-1.13215	6.14925	5.84391e-24	8.95714e-23
chr11:94501507:94609918:AMOTL1	-0.996392	5.85925	5.96912e-24	9.13633e-23
chr9:7796490:7799799:TMEM261	0.995103	5.08966	6.04363e-24	9.23752e-23
chr8:38020838:38034248:LSM1	1.01629	5.24609	6.11649e-24	9.33591e-23
chr21:47655038:47705308:MCM3AP	-0.929163	6.20484	6.27381e-24	9.56278e-23
chr3:173116237:174001139:NLGN1	-1.29484	3.91047	6.32523e-24	9.62782e-23
chr1:39491966:39500308:NDUFS5	0.927473	8.10712	6.3496e-24	9.65156e-23
chr16:4390251:4401373:PAM16	1.20842	4.32972	6.76671e-24	1.02714e-22
chr15:40226324:40327797:EIF2AK4	-1.01838	6.43231	7.03398e-24	1.06624e-22
chr8:28924794:29120610:KIF13B	-1.16129	5.03964	7.22536e-24	1.09374e-22
chr8:144989314:145050913:PLEC	-1.27801	10.0578	7.46633e-24	1.12867e-22
chr12:110719031:110788897:ATP2A2	-0.871559	8.20635	7.48377e-24	1.12975e-22
chr1:6845383:7829766:CAMTA1	0.94764	5.30717	7.66638e-24	1.15573e-22
chr3:186838740:186857263:RPL39L	1.12637	4.9441	7.68159e-24	1.15644e-22
chr19:3762664:3767563:MRPL54	1.20996	5.00426	7.94753e-24	1.19484e-22
chr9:2621792:2654485:VLDLR	-0.988713	6.21923	7.96581e-24	1.19596e-22
chrX:153607596:153609883:EMD	0.92236	6.80693	8.56892e-24	1.28475e-22
chr19:54606159:54610281:NDUFA3	1.15119	5.90859	8.9887e-24	1.34586e-22
chr6:33239851:33244281:RPS18	0.995858	5.70306	9.19584e-24	1.375e-22
chr5:112043201:112181936:APC	-1.14052	5.47151	1.04918e-23	1.56666e-22
chr3:101399933:101405563:RPL24	1.10901	6.03851	1.19229e-23	1.77794e-22
chr16:15198579:15225458:PKD1P6	-1.45344	3.39858	1.20231e-23	1.79045e-22
chr9:139334547:139378211:SEC16A	-1.02901	6.51055	1.21849e-23	1.81209e-22
chr21:34915343:34949820:SON	-1.01813	7.56758	1.2278e-23	1.82347e-22
chr5:123972609:124080805:ZNF608	-1.20766	4.25294	1.35311e-23	2.00686e-22
chr2:69623244:69664760:NFU1	0.977689	5.46842	1.56561e-23	2.31891e-22
chr3:178866310:178952497:PIK3CA	-1.20972	5.17081	1.57881e-23	2.33533e-22
chr14:24686056:24701576:NEDD8	0.939441	7.09376	1.6161e-23	2.38693e-22
chr1:186280785:186344457:TPR	-1.3678	7.96083	1.61804e-23	2.38693e-22
chr17:18177234:18218321:TOP3A	-1.19854	5.26722	1.67946e-23	2.47422e-22
chr1:21132784:21503381:EIF4G3	-1.0991	6.28287	1.70304e-23	2.50561e-22
chr2:110969105:110980517:LINC00116	1.163	4.28193	1.71733e-23	2.52325e-22
chr12:12268960:12419811:LRP6	-1.15445	5.66371	1.76984e-23	2.59695e-22
chr3:42632297:42636490:SS18L2	1.12337	4.94624	1.80795e-23	2.64933e-22
chr2:70056817:70106727:GMCL1	-1.35491	4.16542	1.82365e-23	2.66878e-22
chr12:50505763:50514240:COX14	1.04395	4.62214	1.86176e-23	2.72094e-22
chr6:31802691:31807543:C6ORF48	0.987253	6.97594	1.97785e-23	2.88678e-22
chr1:44115796:44171189:KDM4A	-0.912419	6.56088	2.18381e-23	3.18316e-22
chr1:109792640:109818378:CELSR2	-1.16935	7.43063	2.27938e-23	3.31807e-22
chr8:103264501:103424917:UBR5	-1.20385	6.25856	2.29073e-23	3.33018e-22
chr2:227596032:227663506:IRS1	-1.05723	6.04242	2.30807e-23	3.35096e-22
chr7:43906156:43946231:URGCP-MRPS24	0.932439	6.75391	2.3325e-23	3.38197e-22
chr5:133307565:133340824:VDAC1	0.863785	8.51256	2.54827e-23	3.68996e-22
chr18:3262110:3278282:MYL12B	0.861626	9.54195	2.69297e-23	3.89437e-22
chr8:48685668:48872743:PRKDC	-1.20213	8.41557	2.71448e-23	3.92033e-22
chr18:56530060:56653709:ZNF532	-1.01194	5.76091	2.75791e-23	3.97782e-22
chr11:78364327:79151695:TENM4	-1.17827	5.02034	2.80944e-23	4.04684e-22
chr3:120315127:120321258:NDUFB4	0.992138	6.36175	2.87829e-23	4.14061e-22
chr16:54952776:54963101:CRNDE	1.20037	3.73405	2.92874e-23	4.20768e-22
chr20:5080483:5093733:TMEM230	0.975691	7.27342	2.93464e-23	4.21066e-22
chr19:11071597:11172958:SMARCA4	-1.03826	7.63401	2.99494e-23	4.29157e-22
chr13:52586522:52603780:ALG11	-1.4421	4.07588	3.0388e-23	4.34876e-22
chr4:119199916:119200978:SNHG8	1.05485	5.39427	3.19559e-23	4.56361e-22
chr11:9160374:9286873:DENND5A	-0.866225	6.5142	3.19722e-23	4.56361e-22
chr6:34857037:35059190:ANKS1A	-0.96841	5.10557	3.25015e-23	4.63315e-22
chr6:34759793:34845291:UHRF1BP1	-1.03653	5.91674	3.27841e-23	4.66739e-22
chr12:389222:498621:KDM5A	-1.2233	6.4283	3.34503e-23	4.75608e-22
chrX:153059629:153063967:SSR4	1.02925	7.43369	3.44991e-23	4.89887e-22
chr10:104005254:104142656:GBF1	-0.935943	7.2557	3.56863e-23	5.06093e-22
chr1:184760158:184943718:FAM129A	-0.918016	8.08751	3.75525e-23	5.31873e-22
chr3:48601505:48632593:COL7A1	-1.16517	8.7869	3.91642e-23	5.53988e-22
chr12:133200347:133264110:POLE	-1.03795	6.38192	3.97341e-23	5.61328e-22
chr3:40351172:40353915:EIF1B	0.961229	5.90851	3.9912e-23	5.63118e-22
chr14:94594117:94595957:IFI27L2	1.33958	4.0104	4.06972e-23	5.7346e-22
chr20:40030742:40247133:CHD6	-1.29969	5.13462	4.20837e-23	5.92239e-22
chrX:24073064:24096927:EIF2S3	0.872534	7.22782	4.26553e-23	5.99517e-22
chr10:75669726:75682535:C10ORF55	-0.833542	8.29906	4.52257e-23	6.34832e-22
chr6:42979966:42981618:MEA1	0.917207	7.18532	4.53497e-23	6.35763e-22
chr17:56160779:56167618:DYNLL2	-0.962375	6.24999	4.67807e-23	6.54989e-22
chr13:51483813:51544596:RNASEH2B	0.91635	5.96997	4.81573e-23	6.73407e-22
chr3:197340897:197354752:LOC220729	-1.12436	4.02556	5.40597e-23	7.54983e-22
chr1:224544512:224567153:CNIH4	0.881507	7.15294	5.74395e-23	8.01168e-22
chr12:6976583:6980110:TPI1	1.06754	9.27274	6.06775e-23	8.45261e-22
chr4:73940501:74124502:ANKRD17	-1.08233	6.55672	6.13972e-23	8.54205e-22
chr12:56510373:56511616:RPL41	0.97447	6.56772	6.16752e-23	8.56989e-22
chr4:134070469:134112732:PCDH10	-1.04751	5.11726	6.27959e-23	8.71462e-22
chr7:47314751:47621742:TNS3	-0.94588	7.34475	6.43498e-23	8.91901e-22
chr12:49223538:49245957:DDX23	-0.923408	6.5415	7.40715e-23	1.02536e-21
chr6:26087508:26095469:HFE	-1.23955	4.05117	8.32052e-23	1.15034e-21
chr11:35965611:36252841:LDLRAD3	-1.37516	4.51693	8.48571e-23	1.17171e-21
chr18:18529702:18691812:ROCK1	-1.16408	6.6887	9.26028e-23	1.27706e-21
chr17:4699438:4701798:PSMB6	1.00596	7.56983	9.37837e-23	1.29173e-21
chr5:82767492:82878122:VCAN	-1.17287	9.08868	9.54106e-23	1.31249e-21
chr10:99195665:99205768:EXOSC1	0.888317	5.8627	1.02686e-22	1.41081e-21
chr5:5422785:5490347:ICE1	-1.11275	6.25848	1.0431e-22	1.43134e-21
chr6:44081372:44095191:MRPL14	0.93469	6.67329	1.06441e-22	1.45876e-21
chr9:130922538:130926207:C9ORF16	1.21907	4.74402	1.07587e-22	1.47262e-21
chr12:56552044:56555366:MYL6	0.907216	9.95327	1.11469e-22	1.52387e-21
chr7:131185020:131241376:PODXL	-0.850413	9.18408	1.20553e-22	1.64602e-21
chr14:96001322:96011055:GLRX5	0.875672	6.22818	1.26034e-22	1.71871e-21
chr17:4066664:4167274:ANKFY1	-0.978931	6.73371	1.26236e-22	1.71934e-21
chr12:56631590:56652143:ANKRD52	-0.942877	7.17175	1.27111e-22	1.72912e-21
chr1:179923907:180084015:CEP350	-1.28963	5.73984	1.28116e-22	1.74064e-21
chr8:131064350:131455906:ASAP1	-0.930959	7.66108	1.28988e-22	1.75032e-21
chr14:23299091:23304246:MRPL52	1.05526	5.88718	1.2966e-22	1.75728e-21
chr10:60028861:60049019:CISD1	0.958159	5.6023	1.30071e-22	1.76068e-21
chr6:30667583:30685458:MDC1	-0.958043	6.22971	1.31287e-22	1.77495e-21
chr19:48828628:48833810:EMP3	1.01276	7.62357	1.40333e-22	1.89493e-21
chr13:110801309:110959496:COL4A1	-0.912826	7.9711	1.5107e-22	2.03741e-21
chr19:4679293:4685960:DPP9-AS1	-1.2553	3.75919	1.59643e-22	2.1504e-21
chr11:77726760:77791265:NDUFC2-KCTD14	0.822707	6.80783	1.6449e-22	2.21297e-21
chr14:24769059:24778332:NOP9	-1.09042	5.66736	1.65927e-22	2.22957e-21
chrX:119737743:119755016:MCTS1	0.934244	6.76823	1.66983e-22	2.24103e-21
chr7:102781716:102782850:RPL19P12	0.949373	5.05127	1.67829e-22	2.24964e-21
chr6:112429133:112575917:LAMA4	-1.06629	6.82812	1.76523e-22	2.36331e-21
chr12:116396380:116714991:MED13L	-1.22599	6.13913	1.79749e-22	2.40346e-21
chr4:125585203:125633887:ANKRD50	-1.02928	5.65009	1.79959e-22	2.40346e-21
chr1:28832454:28837404:SNHG3	0.871518	6.99816	1.85087e-22	2.46895e-21
chr2:101618690:101636155:RPL31	0.966637	7.83426	1.89065e-22	2.51897e-21
chr5:86564069:86687743:RASA1	-1.06133	7.39766	1.97861e-22	2.63296e-21
chr1:861120:879961:SAMD11	1.04222	5.65262	2.04344e-22	2.71596e-21
chr14:53173895:53194716:PSMC6	1.14798	5.14119	2.04655e-22	2.7168e-21
chr8:56980738:56987140:RPS20	0.884089	9.29902	2.0514e-22	2.71996e-21
chr3:78646387:79817059:ROBO1	-1.10166	6.70487	2.10139e-22	2.78288e-21
chr2:74213530:74335302:TET3	-1.15373	5.38063	2.16646e-22	2.86561e-21
chr22:46449725:46454402:PRR34-AS1	1.30627	2.9767	2.2625e-22	2.98905e-21
chr17:61086897:61505067:TANC2	-1.06603	5.87641	2.37235e-22	3.13043e-21
chr1:156904631:157015162:ARHGEF11	-0.904552	6.11884	2.46293e-22	3.24605e-21
chr11:70116805:70230607:PPFIA1	-0.963752	6.14346	2.57465e-22	3.38924e-21
chr5:36876860:37065921:NIPBL	-1.30112	5.66657	2.65846e-22	3.49539e-21
chr16:31102174:31106276:VKORC1	0.942119	6.52815	2.66465e-22	3.49934e-21
chr2:177494308:177502302:LINC01116	1.00183	4.33403	2.85121e-22	3.73987e-21
chr11:118914895:118927957:HYOU1	-0.956045	8.76756	2.9344e-22	3.84441e-21
chr8:37888019:37917883:EIF4EBP1	1.03399	7.10047	2.95117e-22	3.86178e-21
chr1:35447126:35450948:ZMYM6NB	1.06238	4.45752	3.07848e-22	4.0236e-21
chr10:79734906:79789298:POLR3A	-0.85646	6.13726	3.18454e-22	4.15728e-21
chr15:90931472:91045475:IQGAP1	-0.94003	9.06131	3.32452e-22	4.33488e-21
chr3:37284681:37408370:GOLGA4	-1.22583	7.47567	3.43346e-22	4.47163e-21
chr5:177302261:177311269:LOC728554	0.957851	5.81843	3.47288e-22	4.51762e-21
chr14:76117232:76127538:C14ORF1	0.953433	5.18549	3.51568e-22	4.56789e-21
chr1:227177565:227505826:CDC42BPA	-0.904727	7.56815	3.52924e-22	4.5801e-21
chr11:19372270:20143147:NAV2	-1.04491	5.81798	3.89303e-22	5.04627e-21
chr2:128848753:128953249:UGGT1	-0.952402	6.88372	3.95395e-22	5.1192e-21
chr1:114471995:114520491:HIPK1	-0.947469	6.38485	3.96296e-22	5.12483e-21
chr9:139743267:139745495:PHPT1	1.08537	6.21379	3.97537e-22	5.13485e-21
chr19:8386383:8387280:RPS28	1.70672	2.28611	4.00461e-22	5.16656e-21
chr12:10756363:10766208:MAGOHB	0.869562	5.72705	4.23191e-22	5.4499e-21
chr15:34376223:34394053:EMC7	0.873314	6.27305	4.23413e-22	5.4499e-21
chrX:23685644:23704514:PRDX4	0.90244	6.63279	4.24819e-22	5.4616e-21
chr5:140894587:140998622:DIAPH1	-0.816316	7.71594	4.25421e-22	5.46297e-21
chr2:54342409:54532435:ACYP2	1.32629	3.04494	4.33343e-22	5.55821e-21
chr20:61509089:61569304:DIDO1	-0.978245	6.44255	4.6573e-22	5.95998e-21
chr5:78669646:78809659:HOMER1	-1.16225	3.97735	4.6575e-22	5.95998e-21
chr11:67351065:67354124:GSTP1	1.11068	7.75211	4.691e-22	5.99587e-21
chr15:57668702:57842925:CGNL1	-1.1567	4.32364	4.74867e-22	6.06254e-21
chr6:30312905:30314635:RPP21	1.05833	5.04296	4.89988e-22	6.24834e-21
chr20:35202956:35240960:TGIF2-C20ORF24	1.09607	7.23002	5.0178e-22	6.39131e-21
chr7:102113547:102119381:POLR2J	0.989255	6.29267	5.04339e-22	6.41647e-21
chr1:206516199:206637783:SRGAP2	-0.883274	6.22666	5.18881e-22	6.59386e-21
chr1:156024516:156028301:LAMTOR2	0.994357	5.0444	5.2165e-22	6.6214e-21
chr6:110501623:110553422:CDC40	-1.01072	5.21641	5.30179e-22	6.72192e-21
chr17:906757:1090616:ABR	-0.843084	7.72697	5.44053e-22	6.88239e-21
chr16:53088944:53361414:CHD9	-1.10035	5.4962	5.44087e-22	6.88239e-21
chr3:45959390:46037316:FYCO1	-1.10668	4.47933	5.64447e-22	7.13173e-21
chr7:75931874:75933614:HSPB1	1.10156	9.65385	5.72295e-22	7.22261e-21
chr2:20096513:20101744:TTC32	1.26653	3.16182	5.94552e-22	7.4949e-21
chr3:122103022:122128961:FAM162A	0.958042	5.2767	6.1091e-22	7.6923e-21
chr19:36036501:36038429:TMEM147	0.949107	7.12036	6.23017e-22	7.83578e-21
chr9:140513443:140730578:EHMT1	-0.940678	5.85254	6.44536e-22	8.09717e-21
chr4:120980578:120988013:MAD2L1	0.89457	6.61288	6.5022e-22	8.15927e-21
chr11:61731756:61735132:FTH1	0.984158	9.66926	6.69024e-22	8.38566e-21
chr20:62152132:62153524:PPDPF	1.15272	7.54903	6.9876e-22	8.74782e-21
chr5:67511583:67597649:PIK3R1	-1.15637	5.72803	6.99508e-22	8.74782e-21
chr4:140427191:140477577:SETD7	-0.876844	6.90517	7.01619e-22	8.76426e-21
chr6:31620186:31625987:APOM	-1.59954	2.97974	7.02874e-22	8.76998e-21
chr7:99006600:99017239:BUD31	0.856659	7.15664	7.04929e-22	8.78567e-21
chr9:117349993:117361152:ATP6V1G1	0.82855	7.27428	7.28235e-22	9.06587e-21
chr1:6526151:6580121:PLEKHG5	-1.39015	4.81052	7.32624e-22	9.1102e-21
chr7:25158269:25164980:CYCS	0.846444	8.69512	7.33963e-22	9.11655e-21
chr10:7860466:8057016:TAF3	-1.25466	3.56668	7.393e-22	9.17249e-21
chr2:46844310:46857315:CRIPT	0.9327	5.22924	7.52987e-22	9.33178e-21
chr11:68080076:68216743:LRP5	-1.08042	6.17139	7.88085e-22	9.75576e-21
chr15:44069293:44088287:SERF2	1.03645	8.82168	7.89637e-22	9.764e-21
chr19:39109713:39127599:EIF3K	0.882169	7.27663	8.12402e-22	1.00342e-20
chr12:120884240:120901556:GATC	0.871541	7.06118	8.19012e-22	1.01045e-20
chr12:56119226:56123457:CD63	0.952268	9.24368	8.33679e-22	1.0274e-20
chr17:33426810:33446888:RAD51D	-1.14764	4.08649	8.39655e-22	1.0336e-20
chr6:100956070:101329248:ASCC3	-0.963713	6.17118	8.69844e-22	1.06957e-20
chr2:74699958:74710357:CCDC142	-1.2484	3.70878	8.96789e-22	1.10147e-20
chr7:42971938:42977453:MRPL32	0.864211	5.95358	9.00408e-22	1.10468e-20
chr7:139246315:139477693:HIPK2	-1.14662	7.03469	9.13043e-22	1.11894e-20
chr6:86386724:86388451:SNHG5	1.03398	5.28282	9.20443e-22	1.12675e-20
chr4:89442128:89444952:PYURF	0.920029	6.56675	9.33504e-22	1.14147e-20
chr4:89442128:89444952:PIGY	0.92003	6.56675	9.44825e-22	1.15403e-20
chr2:98262520:98264657:COX5B	1.15556	6.73373	9.88011e-22	1.20544e-20
chr14:58711522:58738727:PSMA3	0.881614	7.14869	1.02432e-21	1.24835e-20
chr13:110959630:111165373:COL4A2	-0.848507	8.95946	1.07195e-21	1.30495e-20
chr4:87515467:87736328:PTPN13	-1.29007	4.61288	1.08194e-21	1.31566e-20
chr7:100860984:100867471:ZNHIT1	1.10959	6.10422	1.101e-21	1.33737e-20
chr3:107241782:107530176:BBX	-1.05891	6.39436	1.11874e-21	1.35741e-20
chr2:152266396:152333860:RIF1	-1.03315	6.25955	1.19552e-21	1.44897e-20
chr11:9800213:10315754:SBF2	-1.04005	5.10929	1.20231e-21	1.45561e-20
chr2:39208689:39347604:SOS1	-0.929498	5.98824	1.29921e-21	1.57119e-20
chr8:125551342:125562227:NDUFB9	0.960112	7.32466	1.30531e-21	1.57683e-20
chr19:46190711:46195443:SNRPD2	0.987687	8.08547	1.33879e-21	1.6155e-20
chr7:30536236:30544457:GGCT	0.879373	6.66545	1.37978e-21	1.66314e-20
chr19:18682613:18688270:UBA52	0.941929	9.2403	1.38757e-21	1.67071e-20
chr15:89631380:89745591:ABHD2	-0.898154	7.52671	1.54861e-21	1.86257e-20
chr11:12132122:12285337:MICAL2	-0.878914	7.64776	1.58672e-21	1.90631e-20
chr2:27440257:27466654:CAD	-1.00527	6.99773	1.67057e-21	2.00487e-20
chr1:71512188:71532865:ZRANB2-AS1	-1.34344	3.31461	1.77475e-21	2.12757e-20
chr15:81071683:81244003:CEMIP	-1.03131	4.56749	1.92303e-21	2.30282e-20
chr10:103892750:103910090:PPRC1	-0.831944	6.41535	2.00007e-21	2.39247e-20
chr12:6603297:6641132:NCAPD2	-0.850156	8.06037	2.10145e-21	2.51101e-20
chr18:54270052:54305920:TXNL1	0.852656	6.49728	2.11972e-21	2.5301e-20
chr16:691848:698474:FAM195A	1.15159	4.64958	2.14084e-21	2.55254e-20
chr12:101673904:101780397:UTP20	-1.08818	5.43785	2.14694e-21	2.55704e-20
chr7:23338939:23349180:MALSU1	0.973721	5.4757	2.1687e-21	2.58017e-20
chr18:43427573:43547305:EPG5	-1.07362	5.23816	2.25121e-21	2.67543e-20
chr9:131445933:131458675:SET	0.787933	8.98395	2.36638e-21	2.80928e-20
chr5:60240955:60448864:NDUFAF2	0.989796	5.14266	2.42637e-21	2.87739e-20
chr11:6701615:6704632:MRPL17	0.842132	6.02844	2.43175e-21	2.88067e-20
chr11:67798083:67804114:NDUFS8	1.0456	6.53642	2.46646e-21	2.91865e-20
chr4:25915813:25931501:SMIM20	0.911308	4.90568	2.48635e-21	2.93902e-20
chr5:162880585:162887143:NUDCD2	0.863451	6.14264	2.53179e-21	2.98953e-20
chr8:94712734:94741478:FAM92A1	0.906657	4.78528	2.54356e-21	3.00021e-20
chr6:111620233:111804918:REV3L	-1.08391	5.48703	2.56433e-21	3.02146e-20
chr1:151372040:151374412:PSMB4	0.826321	8.32899	2.57224e-21	3.02754e-20
chr16:70286296:70323412:AARS	-0.822373	8.22797	2.62235e-21	3.08323e-20
chr9:123151146:123342448:CDK5RAP2	-1.00998	6.03103	2.7415e-21	3.21987e-20
chr15:91447419:91465815:MAN2A2	-0.850321	6.72649	2.75364e-21	3.23068e-20
chr6:74225472:74230755:EEF1A1	0.819759	9.9198	2.88631e-21	3.38273e-20
chr12:120639093:120650631:PXN-AS1	-1.11859	4.41261	2.96922e-21	3.4762e-20
chr14:89622515:90085494:FOXN3	-0.981507	6.07701	3.00194e-21	3.51077e-20
chr1:153946744:153950451:JTB	0.911371	7.52842	3.04149e-21	3.55325e-20
chr6:44221942:44222022:MIR4647	1.47477	3.251	3.08517e-21	3.60046e-20
chr3:100053561:100074478:NIT2	0.881386	5.44387	3.12539e-21	3.64353e-20
chr11:66886739:67025550:KDM2A	-0.86473	6.00847	3.1743e-21	3.69663e-20
chr10:73975757:73995618:ANAPC16	0.854258	6.95518	3.33561e-21	3.88038e-20
chr5:6372038:6378639:MED10	0.889444	5.51675	3.36099e-21	3.90577e-20
chr6:133135707:133138703:RPS12	0.861969	7.1591	3.4066e-21	3.9546e-20
chr1:150782180:150849244:ARNT	-0.967119	5.28187	3.53234e-21	4.09625e-20
chr5:147272270:147286101:C5ORF46	1.3415	3.62683	3.5647e-21	4.12943e-20
chr21:37536838:37666572:DOPEY2	-1.10739	4.78418	3.61561e-21	4.184e-20
chr7:6414125:6443598:RAC1	0.811925	8.4797	3.78092e-21	4.3707e-20
chr21:40547371:40555440:PSMG1	0.876154	6.19393	3.87321e-21	4.47268e-20
chr2:27434898:27440046:ATRAID	0.827512	6.53185	3.8921e-21	4.48765e-20
chr17:10619259:10619899:MAGOH2	1.35707	2.80021	3.89433e-21	4.48765e-20
chr16:88875876:88878342:APRT	1.15857	6.00203	4.09253e-21	4.71112e-20
chr11:66202545:66206319:MRPL11	0.978099	5.7312	4.18125e-21	4.80097e-20
chr17:74722911:74729963:METTL23	0.865066	5.52219	4.18295e-21	4.80097e-20
chr19:5205518:5340814:PTPRS	-0.889125	7.34733	4.18367e-21	4.80097e-20
chr4:87856153:88062206:AFF1	-1.09199	4.81016	4.22785e-21	4.84662e-20
chrX:55169534:55187628:FAM104B	1.13171	3.35433	4.27296e-21	4.89323e-20
chr12:58325231:58329947:LOC100506844	1.21601	3.47208	4.29417e-21	4.91241e-20
chr14:71996028:72207946:SIPA1L1	-0.972117	5.86737	4.36146e-21	4.98421e-20
chr5:74062815:74072737:NSA2	0.834102	6.85721	4.99751e-21	5.70514e-20
chr17:27400527:27507407:MYO18A	-1.20574	6.87557	5.16221e-21	5.88275e-20
chr9:5357966:5437937:PLGRKT	0.971798	5.18104	5.16378e-21	5.88275e-20
chr10:72972291:73062635:UNC5B	-1.18872	6.59249	5.32483e-21	6.05995e-20
chr6:128289923:128841819:PTPRK	-0.977747	7.03244	5.33342e-21	6.06346e-20
chr7:141356527:141401953:KIAA1147	-0.965295	7.77402	5.39937e-21	6.1321e-20
chr5:40831429:40835387:RPL37	0.830799	8.11236	5.41195e-21	6.14005e-20
chr11:94695786:94706776:CWC15	0.839983	5.99897	5.66314e-21	6.41842e-20
chr4:152020724:152025804:RPS3A	0.991882	6.9261	5.69568e-21	6.44866e-20
chr6:87865268:87973406:ZNF292	-1.10922	5.48404	5.79969e-21	6.55968e-20
chr16:30845361:30905623:BCL7C	1.1414	5.19314	5.86598e-21	6.62784e-20
chrX:76760355:77041755:ATRX	-1.12021	6.04995	5.9014e-21	6.66101e-20
chr5:81569138:81574235:RPS23	0.819651	9.00102	6.17767e-21	6.9657e-20
chr1:224407314:224415745:LOC101927164	1.50845	2.64996	6.39284e-21	7.20094e-20
chr16:70010201:70099851:PDXDC2P	-1.398	3.92178	6.40575e-21	7.20811e-20
chr17:65821779:65980494:BPTF	-1.26685	6.4354	6.49881e-21	7.30535e-20
chr8:118532951:118552501:MED30	1.03308	4.30674	6.55141e-21	7.35697e-20
chr17:30677127:30677221:MIR632	-2.20298	3.07108	6.60532e-21	7.40994e-20
chr1:149912228:149982686:OTUD7B	-1.08695	5.29468	6.6481e-21	7.45034e-20
chr17:27717942:27878921:TAOK1	-1.09045	7.12815	6.82368e-21	7.63933e-20
chr5:72794249:72801448:BTF3	0.828875	9.2882	6.95273e-21	7.77589e-20
chr2:61414589:61697849:USP34	-1.10949	7.17203	7.45868e-21	8.33327e-20
chr10:31608100:31818742:ZEB1	-0.917289	5.53458	7.54739e-21	8.42384e-20
chr2:33172368:33624575:LTBP1	-0.890131	7.21229	7.57712e-21	8.44845e-20
chrX:154255063:154285191:FUNDC2	0.942768	5.22875	7.7195e-21	8.59849e-20
chr9:35161988:35405332:UNC13B	-0.964785	5.18176	8.01339e-21	8.91682e-20
chr22:41220538:41253012:ST13	0.815787	6.94194	8.09532e-21	8.99888e-20
chr6:170844203:170862417:PSMB1	0.846176	8.07729	8.17062e-21	9.07342e-20
chr7:42956461:42971805:PSMA2	0.868832	7.94504	8.21707e-21	9.11582e-20
chr3:112323232:112359990:CCDC80	-0.855487	7.23206	8.23263e-21	9.12388e-20
chrX:47001614:47004609:NDUFB11	1.09013	6.14276	8.24509e-21	9.12849e-20
chr12:50031723:50101197:FMNL3	-0.967039	6.00214	8.31287e-21	9.19428e-20
chr14:74964885:75079034:LTBP2	-0.89393	6.66389	8.49374e-21	9.3849e-20
chr1:39549838:39952810:MACF1	-1.1997	8.33207	8.55924e-21	9.44778e-20
chr1:203595914:203713209:ATP2B4	-0.967451	7.06809	8.64895e-21	9.53725e-20
chr1:52888947:53018762:ZCCHC11	-1.00759	5.83511	8.80036e-21	9.69449e-20
chr9:124906337:124922098:NDUFA8	0.860339	6.10362	8.84676e-21	9.73264e-20
