# Supplementary material for: Measure transcript integrity using RNA-seq data
Source: BMC Bioinformatics. 2016 Feb 3;17:58. doi: 10.1186/s12859-016-0922-z (PMC4739097; doi:10.1186/s12859-016-0922-z)
Supplement: Additional file 23: Table S8. — edgeR detected top 117 differentially expressed genes (FDR cutoff = 0.01) in GBM samples using 3′ count method (3TC). FC = Fold Change; CPM = Count Per Million; FDR = False Discovery Rate. (XLS 22 kb) [file 12859_2016_922_MOESM23_ESM.xls]

## Sheet: Table_S8
Supplementary Table 8. edgeR detected top 117 differentially expressed genes (FDR cutoff = 0.01) in GBM samples using 3’ count method (3TC). FC = Fold Change; CPM = Count Per Million; FDR = False Discovery Rate.
Gene coordinates and symbol	logFC	logCPM	Pvalue	FDR
chr7:139102208:139108047:LOC100129148	2.38484	7.14448	3.2847e-12	1.86571e-08
chr7:44618761:44619011:TMED4	2.25903	6.76896	2.73343e-10	7.76294e-07
chr20:52183609:52183859:ZNF217	2.57675	6.01604	4.9334e-09	9.34057e-06
chr16:31501841:31502091:SLC5A2	2.12148	6.81383	7.45878e-09	1.05915e-05
chr17:56167368:56167618:DYNLL2	2.54696	7.19909	3.97326e-08	4.51362e-05
chr1:145116747:145116997:SEC22B	1.96961	6.53802	1.19082e-07	0.000112731
chr19:52567718:52567968:ZNF841	1.61948	4.71086	1.83725e-07	0.000127053
chr1:116935486:116941709:ATP1A1-AS1	2.80464	8.28084	1.92279e-07	0.000127053
chr20:29631600:29634007:FRG1B	1.69259	4.16423	2.01316e-07	0.000127053
chr16:28977517:28977767:NFATC2IP	1.5903	4.74515	2.64113e-07	0.000135388
chr1:153591275:153598806:S100A13	-1.91938	8.9154	2.74955e-07	0.000135388
chr2:113960427:113960677:PSD4	2.22669	4.45298	2.86032e-07	0.000135388
chr2:58386805:58387055:VRK2	1.65046	5.22557	3.53302e-07	0.00015319
chr12:75895466:75895716:GLIPR1	2.14247	5.46883	3.87611e-07	0.00015319
chr5:150408304:150408554:GPX3	-2.98826	6.59788	4.0455e-07	0.00015319
chr10:103867324:103867574:LDB1	1.86308	6.42819	4.93957e-07	0.000175355
chr9:34661648:34661898:IL11RA	-1.60433	5.42225	7.68461e-07	0.000225281
chr1:168664694:168664944:DPT	-2.44714	6.68694	7.93318e-07	0.000225281
chr10:114927186:114927436:TCF7L2	-1.46024	5.4104	8.06839e-07	0.000225281
chr6:83877940:83878190:DOPEY1	2.44775	6.08689	8.09997e-07	0.000225281
chr2:86253450:86253700:POLR1A	1.37419	4.70414	8.34273e-07	0.000225281
chr19:36641823:36642622:COX7A1	-4.16432	9.53578	8.72566e-07	0.000225281
chr11:866866:867116:TSPAN4	-1.88396	5.66104	1.16735e-06	0.00028196
chr5:148875456:148875706:CSNK1A1	1.50697	7.43134	1.19138e-06	0.00028196
chr1:33145506:33145756:SYNC	1.80023	7.74403	1.30793e-06	0.000297162
chr2:170494004:170494254:PPIG	1.67913	4.57002	1.61616e-06	0.000351529
chr10:70100863:70103342:RUFY2	1.83823	6.72736	1.671e-06	0.000351529
chr15:75137196:75137446:SCAMP2	1.438	6.40429	1.81105e-06	0.000367385
chr10:81903978:81904784:PLAC9	-2.16087	7.1611	2.02108e-06	0.000395852
chr2:20096513:20096763:TTC32	1.39229	4.39815	2.55511e-06	0.000483768
chr1:145543618:145543868:ITGA10	-2.21326	6.24347	2.64117e-06	0.000483931
chr15:67487283:67487533:SMAD3	-1.41066	4.72479	3.77341e-06	0.000669781
chr17:15133093:15133343:PMP22	-1.8854	7.07007	4.11575e-06	0.000708408
chr16:68334517:68334767:SLC7A6OS	1.69876	4.86777	4.41885e-06	0.000738207
chr10:120793604:120793854:NANOS1	1.51254	4.49672	5.00851e-06	0.00081281
chr17:1680609:1680859:SERPINF1	-1.91178	9.08479	5.53552e-06	0.00085212
chr4:77969176:77969426:CCNI	2.33144	8.41773	5.63512e-06	0.00085212
chr22:24970682:24970932:SNRPD3	1.31066	4.91138	5.7008e-06	0.00085212
chr8:26515443:26515693:DPYSL2	-1.70277	6.64641	6.32898e-06	0.000921759
chr11:134022336:134022586:NCAPD3	2.13283	5.66189	8.59229e-06	0.00120127
chr14:36007960:36008210:RALGAPA1P	1.73511	5.01512	8.86833e-06	0.00120127
chr7:106842188:106842438:COG5	1.78423	6.80005	8.94708e-06	0.00120127
chr2:120060019:120078754:C2ORF76	1.82658	5.23896	9.23736e-06	0.00120127
chr1:174982093:174982343:MRPS14	1.41456	4.69536	9.38152e-06	0.00120127
chr19:50359721:50359971:PTOV1-AS2	1.24173	6.00903	9.51706e-06	0.00120127
chr10:75002581:75002831:DNAJC9	1.72387	6.53118	1.32495e-05	0.00161101
chr5:139061015:139062680:CXXC5	1.65692	5.58744	1.35474e-05	0.00161101
chr1:27205872:27206122:GPN2	1.18149	4.88642	1.38117e-05	0.00161101
chr3:195686791:195690254:SDHAP1	1.16495	4.99478	1.44723e-05	0.00161101
chr15:76225023:76225273:FBXO22-AS1	1.50095	5.29884	1.47262e-05	0.00161101
chr17:60770712:60770962:MRC2	-1.9099	7.59479	1.48064e-05	0.00161101
chr3:195965252:195965502:PCYT1A	1.73357	5.43031	1.48546e-05	0.00161101
chr19:17513747:17513997:BST2	-3.22194	9.03488	1.50323e-05	0.00161101
chr12:99128568:99128818:ANKS1B	2.15673	5.29276	1.67246e-05	0.00175917
chr11:117707690:117707940:FXYD6	-1.49799	6.35171	1.89025e-05	0.001885
chr17:77045620:77045870:C1QTNF1	-1.65175	6.10313	1.90953e-05	0.001885
chr10:99477659:99477909:MARVELD1	-1.85893	5.92274	1.92507e-05	0.001885
chr19:18545197:18545447:ISYNA1	-1.31907	5.45216	1.95023e-05	0.001885
chr2:10924986:10925236:ATP6V1C2	1.73082	7.54446	1.95801e-05	0.001885
chr20:44039000:44039250:SYS1-DBNDD2	-1.62274	5.55903	2.09439e-05	0.00195161
chr20:44039000:44039250:DBNDD2	-1.62274	5.55903	2.09592e-05	0.00195161
chr17:40554466:40554716:PTRF	-1.92504	8.02814	2.27685e-05	0.00208589
chr9:124094870:124095120:GSN	-1.72576	8.10879	2.38723e-05	0.00215229
chr17:27041298:27041548:RAB34	-1.43094	6.24663	2.76938e-05	0.00245783
chr1:6695396:6695646:THAP3	1.42505	4.74822	2.81675e-05	0.0024614
chr9:79000432:79000682:RFK	1.37967	5.31512	2.88434e-05	0.00248228
chr7:102016668:102021080:LOC100289561	1.26264	4.08022	2.93213e-05	0.00248575
chr17:43247156:43247406:HEXIM2	-1.18121	3.46393	3.06138e-05	0.00255715
chr14:68118186:68118436:ARG2	1.61075	5.12986	3.48177e-05	0.00278346
chr7:92190367:92190617:FAM133DP	1.20639	5.01762	3.49065e-05	0.00278346
chr16:69152369:69152619:HAS3	1.5288	6.2866	3.5235e-05	0.00278346
chr2:201774893:201775143:ORC2	1.28122	4.48667	3.52833e-05	0.00278346
chrX:152774754:152775004:BGN	-2.18512	10.0368	3.59257e-05	0.00279531
chr9:116359773:116360023:RGS3	-1.72673	6.65419	3.74777e-05	0.00285741
chr1:27992571:27992821:IFI6	-2.15149	8.39861	3.77299e-05	0.00285741
chr2:37428774:37429024:CEBPZ	1.2768	6.23642	4.17828e-05	0.00312271
chr4:54875957:54876207:CHIC2	1.62313	4.28231	4.25346e-05	0.00313762
chr9:35681989:35683001:TPM2	-2.0006	8.15638	4.56532e-05	0.00328652
chr3:15090018:15090268:MRPS25	1.32283	5.60228	4.57104e-05	0.00328652
chr1:949669:949919:ISG15	-2.88015	8.48973	4.72467e-05	0.00335452
chr12:31433519:31433769:FAM60A	1.38922	5.61947	4.88201e-05	0.00342344
chr3:39137631:39137881:WDR48	1.43769	5.3556	4.97413e-05	0.00344549
chr2:38522028:38522278:ATL2	1.23904	5.35963	5.05785e-05	0.00346127
chr7:300490:300740:FAM20C	-1.6637	7.17347	5.39404e-05	0.00364304
chr16:3022791:3023041:PKMYT1	1.48234	5.94693	5.50891e-05	0.00364304
chr17:36351795:36352470:LOC440434	1.16072	5.06161	5.51587e-05	0.00364304
chr14:24787554:24787889:ADCY4	-1.73274	5.66341	5.70881e-05	0.00370213
chr11:111779343:111779593:CRYAB	-3.13801	8.57599	5.73569e-05	0.00370213
chr20:7961715:7961965:TMX4	1.47352	5.03699	5.98564e-05	0.00382005
chr10:124274174:124274424:HTRA1	-1.77796	8.41452	6.41354e-05	0.00404766
chr16:67263291:67263541:FHOD1	-1.01778	6.70542	6.94752e-05	0.00433647
chr5:118584574:118584824:DMXL1	2.0633	5.97425	7.27185e-05	0.00448958
chr7:134850717:134850967:TMEM140	1.35688	5.9528	7.40989e-05	0.00452561
chrX:47445940:47446190:TIMP1	-2.13718	9.51517	7.54672e-05	0.00456015
chr15:89441913:89442163:MFGE8	-2.00738	6.91641	7.87804e-05	0.00471024
chr17:15879874:15880124:ZSWIM7	-1.10936	4.96172	8.45288e-05	0.00500129
chr12:9093810:9094060:PHC1	1.1966	7.07161	8.94154e-05	0.00521235
chr15:65442783:65443033:CLPX	1.31808	5.28701	8.99314e-05	0.00521235
chr18:71920526:71920776:CYB5A	1.86516	7.54807	9.51923e-05	0.00546154
chr6:170106152:170106402:C6ORF120	0.97253	4.65548	0.000108262	0.00614926
chr5:7859271:7859521:FASTKD3	0.948504	4.13863	0.000112081	0.00629515
chr3:182660558:182660808:DCUN1D1	1.43772	4.93814	0.000113047	0.00629515
chr5:88014057:88014307:MEF2C	-1.71903	6.49119	0.000115576	0.00637352
chr15:100256379:100256629:MEF2A	-1.2358	5.98656	0.000120541	0.00658341
chr17:41166226:41166476:IFI35	-1.55453	5.49144	0.000125201	0.00677279
chr5:133532147:133532397:PPP2CA	1.22388	4.18854	0.000138078	0.0073861
chr18:34359772:34360022:FHOD3	-1.44882	4.67283	0.00013914	0.0073861
chr2:53897449:53897699:GPR75-ASB3	1.39213	5.0619	0.000142402	0.00748927
chr10:105787092:105787342:SLK	1.28224	4.85362	0.000146151	0.00761593
chr8:21961641:21961891:FAM160B2	-1.24422	5.57034	0.000163342	0.00841887
chr2:85820261:85820511:VAMP5	-1.51216	6.44229	0.000164524	0.00841887
chr12:6058039:6058289:VWF	-1.60535	7.10024	0.000168504	0.00854554
chr11:35253699:35253949:CD44	-1.73942	7.39607	0.000173352	0.00871362
chrX:152713122:152719856:HAUS7	-1.41074	6.07455	0.000175814	0.00875984
chr6:31919863:31920113:NELFE	-1.00122	6.11229	0.000179296	0.00885566
chr1:53517039:53517289:SCP2	1.42746	5.0868	0.000180954	0.00886051
chr17:46103532:46103782:COPZ2	-1.55702	7.00888	0.000188935	0.00917222
